# Supplementary material for: Randomized controlled trial of molnupiravir SARS-CoV-2 viral and antibody response in at-risk adult outpatients
Source: Nat Commun. 2024 Feb 23;15:1652. doi: 10.1038/s41467-024-45641-0 (PMC10891158; doi:10.1038/s41467-024-45641-0)
Supplement: Supplementary file 3 — Source data [file 41467_2024_45641_MOESM3_ESM.xlsx]

## Sheet: data_dictionary
Overall data dictionary – some derived terms defined in each figure tab
variable_name	description	values
id	nlmixr2 reserved term, numerical ID number	numeric
t_symp_days	Days since symptom onset	numeric
t_symp_enrol	Days since symptom onset at enrolment	numeric
time	nlmixr2 reserved term, time starting from 0 in days	numeric
dv	nlmixr2 reserved term - dependent variable, is Log10 vl with cens=1 set to loq rather than loq/2 and antispike antibody - see dvid	numeric
cens	nlmixr2 reserved term bloq_1 Flag for below quantification limit of 109 cp/mL	binary 1=TRUE
evid	nlmixr2 reserved term	0=observation 1=dose 2=prediction
dvid	nlmixr2 reserved term indicates whether dv is virus or antibody	character
sample_group	Intensive or less intensive	character
treat_group	Allocation	character
age_y	Age in years	numeric
sex_male	male or female	1 = male, 0 = female, NA = unknown
num_doses	Number of days reported taking molnupiravir doses	numeric 0-5 days
drug_eff	Fractional drug effect, num_doses / 5, used as indicator in as-treated analysis	Fraction
crp	CRP as covariate with values carried forward, missing imputed to median for day	numeric
anti_spk_dil_log10	log10 s-antibody as covariate, missing imputed to median for day	numeric
day	study day	text
day_group	study day grouped for day 5+/-1 or 14 +/-1. For intensive patients chose the Day 4-6 sample corresponding with day antibodies measured	text
bl_virus	baseline log10 viral load, missing (n=6) imputed to median	numeric
bl_antibody	baseline log10 s-antibody, missing (n=28) imputed to median	numeric
persister	Was viral load above LOQ at day >12?	1 = yes, 0 = no
n_vacccine	Number of vaccine doses	integer, -99 missing
mutation_load	Number of mutations in virus compared with reference genome	numeric, -999 not sequenced
transition	Number of transition mutations in virus compared with reference genome	numeric, -999 not sequenced
transversion	Number of transversion mutations in virus compared with reference genome	numeric, -999 not sequenced
spike	Number of spike mutations compared with reference genome	numeric, -999 not sequenced
spike_escape	Number of spike escape mutations compared with reference genome	numeric, -999 not sequenced
culture_positive	Whether virus was cultured	binary, 1=yes, 0 = no, -999 not tested
MutationType	type of mutation transition or transversion	character
Time (Days)	Day since start of treatment	numeric
mean (Number of Mutations)	mean value by MutationType, treat_group, Time (Days)	numeric
sd (Number of Mutations)	standard deviation by MutationType, treat_group, Time (Days)	numeric
treat_group	Allocation	character
Outcome allocation	type of outcome for each allocation: persistent or resolved	character
mean (Genome-wide Entropy)	mean value by Outcome allocation, Time (Days)	numeric
sd (Genome-wide Entropy)	standard deviation by Outcome allocation, Time (Days)	numeric
treat_group	Allocation	character
Day of viral clearance	classification on the viral clearance	character
Mutation Load	Maximum number of mutation per patient per day of viral clearance	numeric
Spike escape mutation	Spike escape muation classified as above conensus level if allele frequency > 50%, below consensus if AF<50%, and none	character
mean (Viral load cp/mL)	mean value by treat_group,Time (Days), Spike escape mutation	numeric
sdVL (Viral load cp/mL)	standard deviation by treat_group,Time (Days), Spike escape mutation	numeric
Time (Days)	Day since start of treatment	numeric
day_group	study day grouped for day 5+/-1 or 14 +/-1	character
n_aa_pat	number of patient with the same amino acid change	numeric
AA_change	amino acid change	character
POS	Nucleotide position along the genome	numeric

## Sheet: Fig_2a_data
dv	time	age_y
8.25324	0	63
7.43417	0	59
7.86071	0	61
7.28439	0	56
7.72221	0	55
7.79008	0	68
9.00012	0	65
7.54112	0	50
7.49213	0	56
7.65126	0	58
7.42861	0	57
7.93647	0	59
7.82968	0	68
6.93923	0	60
8.28654	0	68
8.92382	0	59
8.08997	0	73
7.53441	0	65
8.40745	0	47
7.41865	0	67
7.87513	0	53
8.56226	0	68
8.51231	0	66
6.14883	0	66
9.16956	0	74
7.89685	0	27
6.52735	0	47
7.68014	0	53
6.33286	0	55
7.29275	0	50
6.08387	0	67
8.09192	0	67
6.99877	0	65
5.32712	0	27
8.19462	0	59
7.58627	0	64
6.88933	0	34
9.10051	0	79
5.1823	0	65
5.95388	0	46
8.95245	0	53
7.86466	0	71
7.63984	0	51
8.20459	0	61
7.59485	0	65
4.32435	0	53
6.55426	0	42
7.63419	0	52
6.50505	0	65
6.92571	0	62
7.12777	0	61
4.09334	0	38
8.6745	0	81
6.8613	0	66
8.01652	0	61
5.83601	0	65
7.98877	0	65
8.05365	0	53
7.78487	0	56
4.92005	0	52
3.19369	0	73
7.26911	0	73
7.73222	0	41
8.65184	0	58
5.40487	0	51
5.94939	0	72
8.10538	0	75
7.88796	0	57
7.91665	0	66
6.45579	0	59
7.92232	0	55
7.67119	0	70
7.70257	0	53
8.15448	0	64
6.58217	0	50
8.15499	0	64
8.21114	0	59
8.22295	0	76
7.64727	0	59
7.81078	0	67
7.57277	0	50
8.47311	0	62
4.67765	0	48
5.54248	0	62
8.0663	0	64
7.34879	0	50
7.59198	0	53
8.08395	0	68
7.53539	0	49
6.15019	0	50
6.88518	0	61
8.84489	0	61
7.82116	0	62
7.7086	0	53
8.66531	0	46
5.79897	0	62
8.67493	0	58
8.44316	0	57
6.58694	0	59
6.67253	0	64
6.57959	0	73
5.69423	0	37
7.7646	0	62
7.85303	0	68
7.24403	0	49
7.00096	0	25
7.96122	0	54
7.40476	0	55
7.77559	0	78
6.48958	0	54
7.20849	0	29
7.35373	0	55
8.00889	0	69
7.61091	0	55
7.9645	0	67
8.05988	0	68
7.32734	0	63
5.79471	0	64
7.74638	0	75
8.87096	0	54
7.38283	0	29
6.11344	0	74
6.10792	0	57
7.32978	0	38
6.29454	0	57
6.77481	0	57
7.1205	0	60
5.83149	0	46
7.08706	0	55
7.64546	0	59
7.48001	0	52
5.68143	0	59
8.12693	0	53
7.31058	0	64
4.92742	0	50
7.0511	0	44
4.68159	0	60
6.70817	0	76
6.87957	0	51
7.42228	0	58
5.36278	0	71
7.66565	0	64
8.02211	0	63
7.88389	0	50
6.90835	0	66
6.31983	0	58
8.0714	0	60
7.53361	0	56
6.7227	0	64
8.3471	0	54
8.75221	0	64
6.7998	0	60
2.89187	0	39
7.06387	0	56
6.78674	0	54
7.60348	0	59
7.52356	0	77
8.34322	0	54
7.68237	0	70
8.95008	0	63
6.13536	0	39
7.24765	0	59
7.4937	0	55
6.36295	0	52
7.27207	0	43
6.55992	0	43
7.36923	0	30
6.55824	0	74
7.85171	0	55
8.3378	0	45
5.66976	0	58
7.31057	0	67
6.0948	0	50
4.88411	0	61
8.02038	0	61
8.43756	0	53
6.44848	0	49
7.07402	0	80
5.71876	0	60
7.6258	0	64
7.68477	0	64
7.49567	0	70
7.86872	0	62
8.01005	0	80
7.36569	0	34
7.73697	0	54
7.54685	0	56
6.34389	0	75
7.48982	0	58
7.02593	0	71
7.91355	0	49
6.89933	0	53
8.03918	0	75
6.44238	0	53
5.98688	0	35
7.94974	0	56
7.5195	0	62
7.30263	0	57
8.80406	0	61
6.73342	0	58
6.17132	0	29
6.29472	0	60
7.92187	0	55
7.99297	0	54
8.12113	0	70
8.19332	0	74
6.18927	0	55
7.62491	0	53
7.6256	0	34
8.54464	0	68
8.53499	0	71
6.74658	0	63
8.26631	0	66
8.01155	0	54
7.12897	0	50
6.27409	0	61
7.79951	0	50
5.14001	0	63
4.88126	0	50
8.43899	0	57
7.84285	0	55
7.03925	0	58
6.04694	0	54
8.36822	0	65
8.08967	0	63
7.26337	0	63
8.02697	0	65
8.64719	0	70
7.65254	0	60
7.51064	0	59
5.5161	0	62
8.52229	0	42
6.77897	0	67
8.6662	0	61
7.89321	0	53
8.68206	0	62
6.47445	0	59
8.06533	0	74
6.54046	0	62
7.55914	0	53
7.93037	0	51
8.30218	0	57
7.35593	0	49
8.10883	0	83
7.27746	0	59
8.61964	0	71
6.98932	0	56
8.63949	0	66
7.35562	0	69
6.95098	0	67
7.67413	0	50
7.25481	0	81
7.82386	0	56
7.82008	0	67
7.73371	0	66
6.87082	0	74
7.82807	0	68
8.03465	0	71
8.61219	0	64
7.74849	0	40
8.43722	0	50
7.75132	0	51
8.28029	0	67
7.12017	0	72
7.17389	0	63
2.06632	0	45
7.5734	0	67
7.10324	0	62
6.34841	0	59
6.40959	0	56
8.32568	0	57
7.97306	0	70
7.91329	0	52
5.98171	0	71
8.44522	0	51
7.08146	0	50
6.36986	0	54
8.06475	0	60
7.48574	0	60
7.96495	0	53
8.69924	0	70
7.88005	0	71
6.35668	0	54
6.68646	0	53
8.52233	0	43
7.83509	0	70
7.86648	0	53
5.6709	0	61
7.66335	0	67
7.1515	0	65
6.87677	0	63
7.58862	0	75
8.28182	0	73
7.44779	0	52
6.5127	0	68
6.93884	0	72
4.76805	0	54
8.08035	0	57
6.82342	0	78
7.14138	0	55
6.54186	0	64
6.00323	0	46
7.15992	0	55
8.42527	0	39
7.23988	0	78
7.13699	0	58
6.28737	0	45
7.93853	0	35
7.1965	0	51
7.93287	0	59
7.38893	0	73
6.81443	0	59
6.32979	0	62
5.81998	0	49
6.07013	0	70
8.86142	0	59
6.3793	0	54
7.81944	0	49
8.86193	0	64
8.30463	0	82
8.13857	0	63
7.55435	0	63
7.44618	0	67
6.52433	0	53
7.84605	0	28
8.08416	0	62
6.5716	0	48
8.12174	0	51
6.69271	0	68
8.90814	0	62
7.99376	0	82
6.91983	0	41
7.98718	0	56
6.1744	0	56
5.72352	0	86
7.3289	0	55
8.75164	0	63
7.51226	0	57
8.03043	0	61
8.51761	0	75
8.26371	0	63
7.55101	0	67
8.47705	0	57
7.55893	0	55
7.34873	0	56
6.24542	0	47
7.42151	0	63
8.37632	0	58
7.674	0	69
8.21054	0	65
7.13618	0	42
8.34887	0	48
4.62876	0	70
8.88267	0	41
6.94979	0	53
6.17069	0	41
6.53875	0	51
8.46784	0	64
7.3909	0	56
8.3095	0	50
6.9713	0	78
6.79551	0	64
5.92773	0	55
7.00088	0	43
6.66769	0	50
8.49559	0	58
7.38102	0	57
7.54701	0	72
8.53338	0	56
7.74446	0	64
8.51571	0	63
7.05102	0	55
7.68829	0	56
6.80433	0	62
7.06101	0	34
7.9881	0	70
7.95403	0	63
8.80036	0	46
7.7087	0	53
4.06353	0	47
8.74185	0	66
6.98947	0	51
6.78342	0	56
7.70421	0	55
8.58985	0	44
9.31546	0	69
8.3422	0	71
7.22042	0	62
7.73949	0	52
8.39246	0	57
7.31542	0	62
7.84657	0	52
6.08908	0	75
7.13117	0	73
7.7304	0	70
8.30739	0	60
7.98153	0	71
8.64735	0	47
8.74745	0	74
5.35885	0	56
6.43957	0	61
8.5062	0	71
6.77914	0	69
8.27677	0	58
8.14325	0	49
6.75102	0	55
5.19599	0	63
8.22159	0	52
8.50268	0	78
8.20616	0	57
6.88445	0	69
8.08425	0	50
8.83292	0	69
8.19473	0	68
7.02103	0	63
8.51195	0	59
6.36858	0	44
8.35305	0	52
8.21743	0	50
7.91703	0	56
8.36178	0	54
7.30125	0	46
8.4576	0	56
5.288	0	40
4.25811	0	50
7.18397	0	57
8.38428	0	52
7.81484	0	75
7.579	0	68
7.37171	0	58
7.59813	0	60
8.1054	0	54
8.45659	0	46
6.88791	0	54
8.67504	0	55
5.05293	0	46
8.19281	0	50
7.75536	0	77
8.39849	0	56
7.35241	0	64
7.95708	0	59
6.51604	0	54
7.5444	0	54
7.58378	0	45
8.64781	0	52
6.12155	0	28
9.02457	0	60
8.11128	0	67
6.62619	0	48
7.08592	0	70
6.79565	0	58
8.16594	0	58
7.52937	0	57
7.62376	0	70
7.32079	0	57
5.39004	0	66
7.56899	0	57
8.80996	0	62
6.60976	0	62
7.24845	0	75
8.20131	0	42
7.51386	0	40
8.66117	0	68
6.88139	0	56
7.27812	0	56
6.74983	0	51
5.86859	0	34
9.61048	0	39
7.11793	0	68
7.48691	0	73
5.74515	0	45
6.58145	0	22
8.254	0	55
7.13191	0	68
5.62302	0	39
9.1824	0	52
8.85006	0	51
8.03391	0	50
7.75368	0	67
8.1309	0	72
7.91907	0	52
8.04175	0	51
8.96203	0	54
7.07594	0	76
7.46381	0	61
7.32171	0	48
9.0461	0	53
9.02239	0	37
8.73102	0	30
6.06852	0	51
6.02096	0	69
6.50528	0	56
4.2146	0	63
3.31003	0	50
8.65457	0	55
6.78947	0	52
8.47689	0	51
8.09004	0	56
8.10504	0	73
7.67489	0	53
8.45447	0	64
8.1596	0	64
7.98125	0	62
8.5707	0	69
8.22707	0	75
7.5624	0	70
8.85827	0	60
8.03939	0	49
8.45025	0	63
6.58288	0	73
7.63367	0	48
7.70625	0	52
6.81126	0	67
5.90272	0	59
8.18597	0	54
7.59016	0	30
8.73801	0	52
7.97881	0	53
7.60628	0	51
7.55349	0	55
7.715	0	68
7.92591	0	67
3.4755	0	55
8.39638	0	60
8.62317	0	65
8.96876	0	64
7.84169	0	50
6.62013	0	45
7.63771	0	60
7.11096	0	41
6.9487	0	73
7.2365	0	42
7.99155	0	64
7.51022	0	68
6.19222	0	61
8.43703	0	74
8.24839	0	58
6.79839	0	51
7.12707	0	59
5.8302	0	53
7.80122	0	69
7.46627	0	53
8.50765	0	66
5.7892	0	65
7.98592	0	42
8.35332	0	63
6.56165	0	45
8.28866	0	63
8.29443	0	57
6.80648	0	56
8.24705	0	47
8.61754	0	65
8.42795	0	65
7.90784	0	60
5.85855	0	70
3.60158	0	69
4.50199	0	73
4.48386	0	51
4.74953	0	77
8.35991	0	56
7.612	0	64
5.58927	0	48
7.04336	0	69
5.6403	0	60
8.01463	0	58
5.61577	0	74
8.0216	0	55
6.16342	0	50
6.90762	0	62
5.75458	0	54
6.86064	0	64

## Sheet: Fig_2b_data
dv	time	t_symp_days
8.25324	0	2
7.43417	0	2
7.86071	0	2
7.28439	0	2
7.72221	0	2
7.79008	0	2
9.00012	0	4
7.54112	0	2
7.49213	0	2
7.65126	0	3
7.42861	0	2
7.93647	0	2
7.82968	0	2
6.93923	0	2
8.28654	0	2
8.92382	0	2
8.08997	0	2
7.53441	0	5
8.40745	0	2
7.41865	0	2
7.87513	0	2
8.56226	0	1
8.51231	0	2
6.14883	0	6
9.16956	0	2
7.89685	0	3
6.52735	0	2
7.68014	0	3
6.33286	0	2
7.29275	0	2
6.08387	0	3
8.09192	0	4
6.99877	0	2
5.32712	0	3
8.19462	0	2
7.58627	0	2
6.88933	0	2
9.10051	0	2
5.1823	0	3
5.95388	0	3
8.95245	0	2
7.86466	0	3
7.63984	0	2
8.20459	0	3
7.59485	0	3
4.32435	0	3
6.55426	0	3
7.63419	0	3
6.50505	0	3
6.92571	0	2
7.12777	0	2
4.09334	0	3
8.6745	0	2
6.8613	0	3
8.01652	0	2
5.83601	0	2
7.98877	0	2
8.05365	0	2
7.78487	0	3
4.92005	0	1
3.19369	0	2
7.26911	0	2
7.73222	0	2
8.65184	0	2
5.40487	0	2
5.94939	0	3
8.10538	0	4
7.88796	0	3
7.91665	0	2
6.45579	0	2
7.92232	0	2
7.67119	0	3
7.70257	0	3
8.15448	0	2
6.58217	0	1
8.15499	0	2
8.21114	0	2
8.22295	0	2
7.64727	0	2
7.81078	0	2
7.57277	0	1
8.47311	0	2
4.67765	0	2
5.54248	0	2
8.0663	0	2
7.34879	0	3
7.59198	0	2
8.08395	0	3
7.53539	0	2
6.15019	0	3
6.88518	0	3
8.84489	0	2
7.82116	0	2
7.7086	0	2
8.66531	0	1
5.79897	0	3
8.67493	0	2
8.44316	0	2
6.58694	0	3
6.67253	0	2
6.57959	0	2
5.69423	0	2
7.7646	0	3
7.85303	0	2
7.24403	0	3
7.00096	0	2
7.96122	0	2
7.40476	0	3
7.77559	0	3
6.48958	0	3
7.20849	0	2
7.35373	0	2
8.00889	0	2
7.61091	0	3
7.9645	0	2
8.05988	0	1
7.32734	0	2
5.79471	0	2
7.74638	0	2
8.87096	0	3
7.38283	0	3
6.11344	0	2
6.10792	0	3
7.32978	0	2
6.29454	0	2
6.77481	0	2
7.1205	0	2
5.83149	0	3
7.08706	0	2
7.64546	0	2
7.48001	0	2
5.68143	0	3
8.12693	0	3
7.31058	0	2
4.92742	0	2
7.0511	0	3
4.68159	0	4
6.70817	0	2
6.87957	0	3
7.42228	0	2
5.36278	0	3
7.66565	0	1
8.02211	0	3
7.88389	0	2
6.90835	0	3
6.31983	0	2
8.0714	0	3
7.53361	0	3
6.7227	0	2
8.3471	0	2
8.75221	0	2
6.7998	0	3
2.89187	0	3
7.06387	0	1
6.78674	0	3
7.60348	0	3
7.52356	0	3
8.34322	0	2
7.68237	0	3
8.95008	0	2
6.13536	0	2
7.24765	0	2
7.4937	0	2
6.36295	0	2
7.27207	0	2
6.55992	0	3
7.36923	0	2
6.55824	0	2
7.85171	0	2
8.3378	0	2
5.66976	0	2
7.31057	0	2
6.0948	0	2
4.88411	0	2
8.02038	0	1
8.43756	0	2
6.44848	0	2
7.07402	0	2
5.71876	0	2
7.6258	0	3
7.68477	0	3
7.49567	0	3
7.86872	0	3
8.01005	0	2
7.36569	0	3
7.73697	0	2
7.54685	0	3
6.34389	0	2
7.48982	0	2
7.02593	0	3
7.91355	0	2
6.89933	0	3
8.03918	0	3
6.44238	0	3
5.98688	0	3
7.94974	0	3
7.5195	0	3
7.30263	0	2
8.80406	0	2
6.73342	0	4
6.17132	0	1
6.29472	0	4
7.92187	0	2
7.99297	0	2
8.12113	0	2
8.19332	0	2
6.18927	0	2
7.62491	0	1
7.6256	0	4
8.54464	0	2
8.53499	0	1
6.74658	0	4
8.26631	0	3
8.01155	0	2
7.12897	0	2
6.27409	0	2
7.79951	0	1
5.14001	0	3
4.88126	0	3
8.43899	0	1
7.84285	0	2
7.03925	0	3
6.04694	0	1
8.36822	0	3
8.08967	0	3
7.26337	0	2
8.02697	0	2
8.64719	0	2
7.65254	0	2
7.51064	0	3
5.5161	0	2
8.52229	0	2
6.77897	0	2
8.6662	0	4
7.89321	0	2
8.68206	0	3
6.47445	0	3
8.06533	0	2
6.54046	0	3
7.55914	0	2
7.93037	0	2
8.30218	0	3
7.35593	0	3
8.10883	0	2
7.27746	0	3
8.61964	0	2
6.98932	0	3
8.63949	0	3
7.35562	0	3
6.95098	0	3
7.67413	0	2
7.25481	0	3
7.82386	0	3
7.82008	0	3
7.73371	0	3
6.87082	0	2
7.82807	0	3
8.03465	0	2
8.61219	0	2
7.74849	0	2
8.43722	0	2
7.75132	0	3
8.28029	0	2
7.12017	0	3
7.17389	0	3
2.06632	0	2
7.5734	0	1
7.10324	0	1
6.34841	0	2
6.40959	0	3
8.32568	0	2
7.97306	0	2
7.91329	0	2
5.98171	0	6
8.44522	0	2
7.08146	0	2
6.36986	0	2
8.06475	0	2
7.48574	0	3
7.96495	0	2
8.69924	0	2
7.88005	0	3
6.35668	0	2
6.68646	0	2
8.52233	0	2
7.83509	0	3
7.86648	0	2
5.6709	0	3
7.66335	0	2
7.1515	0	2
6.87677	0	3
7.58862	0	2
8.28182	0	2
7.44779	0	2
6.5127	0	2
6.93884	0	3
4.76805	0	2
8.08035	0	2
6.82342	0	3
7.14138	0	3
6.54186	0	3
6.00323	0	1
7.15992	0	2
8.42527	0	2
7.23988	0	2
7.13699	0	3
6.28737	0	2
7.93853	0	2
7.1965	0	2
7.93287	0	2
7.38893	0	3
6.81443	0	3
6.32979	0	4
5.81998	0	2
6.07013	0	2
8.86142	0	2
6.3793	0	2
7.81944	0	2
8.86193	0	2
8.30463	0	3
8.13857	0	3
7.55435	0	4
7.44618	0	2
6.52433	0	2
7.84605	0	2
8.08416	0	4
6.5716	0	5
8.12174	0	1
6.69271	0	2
8.90814	0	3
7.99376	0	3
6.91983	0	2
7.98718	0	2
6.1744	0	2
5.72352	0	6
7.3289	0	2
8.75164	0	2
7.51226	0	2
8.03043	0	2
8.51761	0	2
8.26371	0	3
7.55101	0	2
8.47705	0	2
7.55893	0	3
7.34873	0	4
6.24542	0	2
7.42151	0	2
8.37632	0	1
7.674	0	3
8.21054	0	1
7.13618	0	3
8.34887	0	1
4.62876	0	2
8.88267	0	2
6.94979	0	2
6.17069	0	3
6.53875	0	2
8.46784	0	2
7.3909	0	2
8.3095	0	3
6.9713	0	2
6.79551	0	3
5.92773	0	2
7.00088	0	2
6.66769	0	1
8.49559	0	3
7.38102	0	2
7.54701	0	2
8.53338	0	1
7.74446	0	3
8.51571	0	2
7.05102	0	3
7.68829	0	2
6.80433	0	3
7.06101	0	2
7.9881	0	2
7.95403	0	3
8.80036	0	2
7.7087	0	1
4.06353	0	5
8.74185	0	3
6.98947	0	2
6.78342	0	3
7.70421	0	2
8.58985	0	2
9.31546	0	2
8.3422	0	2
7.22042	0	2
7.73949	0	3
8.39246	0	3
7.31542	0	2
7.84657	0	3
6.08908	0	2
7.13117	0	2
7.7304	0	2
8.30739	0	2
7.98153	0	3
8.64735	0	2
8.74745	0	3
5.35885	0	3
6.43957	0	2
8.5062	0	1
6.77914	0	3
8.27677	0	2
8.14325	0	2
6.75102	0	1
5.19599	0	3
8.22159	0	2
8.50268	0	1
8.20616	0	2
6.88445	0	2
8.08425	0	2
8.83292	0	2
8.19473	0	2
7.02103	0	2
8.51195	0	3
6.36858	0	2
8.35305	0	3
8.21743	0	2
7.91703	0	1
8.36178	0	1
7.30125	0	3
8.4576	0	2
5.288	0	3
4.25811	0	2
7.18397	0	2
8.38428	0	2
7.81484	0	2
7.579	0	2
7.37171	0	2
7.59813	0	3
8.1054	0	2
8.45659	0	2
6.88791	0	2
8.67504	0	1
5.05293	0	1
8.19281	0	3
7.75536	0	2
8.39849	0	2
7.35241	0	3
7.95708	0	3
6.51604	0	1
7.5444	0	2
7.58378	0	3
8.64781	0	3
6.12155	0	2
9.02457	0	2
8.11128	0	3
6.62619	0	2
7.08592	0	3
6.79565	0	5
8.16594	0	3
7.52937	0	5
7.62376	0	3
7.32079	0	2
5.39004	0	6
7.56899	0	2
8.80996	0	3
6.60976	0	4
7.24845	0	2
8.20131	0	1
7.51386	0	2
8.66117	0	2
6.88139	0	2
7.27812	0	2
6.74983	0	2
5.86859	0	2
9.61048	0	2
7.11793	0	2
7.48691	0	4
5.74515	0	3
6.58145	0	2
8.254	0	2
7.13191	0	2
5.62302	0	4
9.1824	0	2
8.85006	0	2
8.03391	0	3
7.75368	0	2
8.1309	0	2
7.91907	0	3
8.04175	0	2
8.96203	0	2
7.07594	0	3
7.46381	0	3
7.32171	0	3
9.0461	0	2
9.02239	0	2
8.73102	0	2
6.06852	0	3
6.02096	0	3
6.50528	0	2
4.2146	0	4
3.31003	0	4
8.65457	0	3
6.78947	0	4
8.47689	0	3
8.09004	0	3
8.10504	0	2
7.67489	0	3
8.45447	0	2
8.1596	0	2
7.98125	0	3
8.5707	0	3
8.22707	0	3
7.5624	0	2
8.85827	0	3
8.03939	0	2
8.45025	0	3
6.58288	0	3
7.63367	0	3
7.70625	0	1
6.81126	0	2
5.90272	0	2
8.18597	0	3
7.59016	0	3
8.73801	0	1
7.97881	0	3
7.60628	0	2
7.55349	0	2
7.715	0	1
7.92591	0	3
3.4755	0	3
8.39638	0	2
8.62317	0	2
8.96876	0	4
7.84169	0	2
6.62013	0	2
7.63771	0	1
7.11096	0	3
6.9487	0	3
7.2365	0	3
7.99155	0	2
7.51022	0	3
6.19222	0	2
8.43703	0	3
8.24839	0	2
6.79839	0	2
7.12707	0	2
5.8302	0	2
7.80122	0	2
7.46627	0	2
8.50765	0	2
5.7892	0	2
7.98592	0	2
8.35332	0	2
6.56165	0	2
8.28866	0	2
8.29443	0	2
6.80648	0	2
8.24705	0	2
8.61754	0	2
8.42795	0	2
7.90784	0	3
5.85855	0	3
3.60158	0	3
4.50199	0	4
4.48386	0	3
4.74953	0	4
8.35991	0	4
7.612	0	4
5.58927	0	4
7.04336	0	4
5.6403	0	4
8.01463	0	4
5.61577	0	4
8.0216	0	4
6.16342	0	4
6.90762	0	4
5.75458	0	6
6.86064	0	5

## Sheet: Fig_2c_data
dv	time	anti_spk_dil
8.25324	0	292.6
7.43417	0	16.3
7.86071	0	2425
7.28439	0	7575
7.72221	0	3427
7.79008	0	4854
9.00012	0	3571
7.54112	0	2457
7.49213	0	2244
7.65126	0	1359
7.42861	0	5288
7.93647	0	970.9
7.82968	0	1983
6.93923	0	4006
8.28654	0	1729
8.08997	0	1697
7.53441	0	4525
8.40745	0	5187
7.41865	0	1104
7.87513	0	6547
8.56226	0	9399
8.51231	0	2065
6.14883	0	1626
9.16956	0	748.2
7.89685	0	1530
6.52735	0	3265
7.68014	0	2129
6.33286	0	6887
7.29275	0	4337
6.08387	0	1568
8.09192	0	1786
6.99877	0	1271
5.32712	0	9883
8.19462	0	444.2
7.58627	0	479.1
6.88933	0	5406
9.10051	0	1289
5.1823	0	1013
5.95388	0	1554
8.95245	0	849.5
7.86466	0	742
7.63984	0	1983
8.20459	0	1193
7.59485	0	2277
4.32435	0	7764
6.55426	0	971.8
7.63419	0	2018
6.50505	0	4566
6.92571	0	700
7.12777	0	1431
4.09334	0	1358
8.6745	0	12.8
6.8613	0	1343
8.01652	0	2747
5.83601	0	2013
7.98877	0	1257
8.05365	0	1042
7.78487	0	1416
4.92005	0	1636
3.19369	0	5298
7.26911	0	3237
7.73222	0	4
8.65184	0	1601
5.40487	0	1039
5.94939	0	2591
8.10538	0	610.6
7.88796	0	3441
7.91665	0	3115
6.45579	0	1239
7.92232	0	2935
7.67119	0	1221
7.70257	0	1375
8.15448	0	2202
6.58217	0	1746
8.15499	0	2816
8.21114	0	2548
8.22295	0	4177
7.64727	0	2715
7.81078	0	2725
7.57277	0	4012
8.47311	0	3539
4.67765	0	8532
5.54248	0	3365
8.0663	0	3887
7.34879	0	1472
7.59198	0	3536
8.08395	0	1565
7.53539	0	4647
6.15019	0	3947
6.88518	0	2736
8.84489	0	871.9
7.82116	0	2576
7.7086	0	4311
8.66531	0	305.4
5.79897	0	2190
8.67493	0	7280
8.44316	0	2029
6.58694	0	3064
6.67253	0	4936
6.57959	0	7444
5.69423	0	649.3
7.7646	0	3961
7.85303	0	1872
7.24403	0	2865
7.96122	0	5160
7.40476	0	281.9
7.77559	0	1549
6.48958	0	4572
7.20849	0	3513
7.35373	0	3843
8.00889	0	1747
7.61091	0	3982
7.9645	0	851.1
8.05988	0	1034
7.32734	0	1476
5.79471	0	2243
7.74638	0	2301
8.87096	0	3518
7.38283	0	699.1
6.11344	0	4354
6.10792	0	1541
7.32978	0	2345
6.29454	0	9328
6.77481	0	1857
7.1205	0	1150
7.08706	0	1778
7.64546	0	1954
7.48001	0	2671
5.68143	0	4543
8.12693	0	940.9
7.31058	0	965.1
4.92742	0	4571
7.0511	0	5626
4.68159	0	5183
6.70817	0	664.1
6.87957	0	9612
7.42228	0	1718
5.36278	0	5447
7.66565	0	2663
8.02211	0	3652
7.88389	0	1004
6.90835	0	3995
6.31983	0	5898
8.0714	0	2683
7.53361	0	676.1
6.7227	0	5395
8.3471	0	4855
8.75221	0	836.2
6.7998	0	484.6
7.06387	0	5601
6.78674	0	2988
7.60348	0	555.5
7.52356	0	2952
8.34322	0	3927
7.68237	0	7531
8.95008	0	1418
6.13536	0	3867
7.24765	0	1511
7.4937	0	1860
6.36295	0	2352
7.27207	0	3966
6.55992	0	6658
7.36923	0	2415
6.55824	0	1143
7.85171	0	3262
8.3378	0	2865
5.66976	0	5703
7.31057	0	1115
6.0948	0	7205
4.88411	0	1731
8.02038	0	8758
8.43756	0	639.8
6.44848	0	232
7.07402	0	32900
5.71876	0	4062
7.6258	0	1045
7.68477	0	802.4
7.49567	0	1177
7.86872	0	4267
8.01005	0	471.2
7.36569	0	1565
7.73697	0	1332
7.54685	0	4026
6.34389	0	5203
7.48982	0	6768
7.02593	0	923.2
7.91355	0	568.6
6.89933	0	4852
8.03918	0	2641
6.44238	0	6680
5.98688	0	2884
7.94974	0	3518
7.5195	0	883.9
7.30263	0	236.6
8.80406	0	2817
6.73342	0	10670
6.17132	0	4958
6.29472	0	2650
7.92187	0	2638
7.99297	0	1328
8.12113	0	3886
8.19332	0	809.7
6.18927	0	7730
7.62491	0	1232
7.6256	0	1591
8.54464	0	1180
8.53499	0	411.8
6.74658	0	13960
8.26631	0	1567
8.01155	0	4322
7.12897	0	5961
6.27409	0	1488
7.79951	0	5803
5.14001	0	4649
4.88126	0	9750
8.43899	0	2529
7.84285	0	5253
7.03925	0	2083
6.04694	0	2368
8.36822	0	1390
8.08967	0	2051
7.26337	0	12980
8.02697	0	4781
8.64719	0	3422
7.65254	0	1735
7.51064	0	7772
8.52229	0	2800
6.77897	0	3769
8.6662	0	177.9
7.89321	0	5573
8.68206	0	6186
6.47445	0	1804
8.06533	0	2170
6.54046	0	986.2
7.55914	0	189.2
7.93037	0	4236
8.30218	0	872.9
7.35593	0	3299
8.10883	0	10920
8.61964	0	977.9
6.98932	0	2715
8.63949	0	3470
7.35562	0	6838
6.95098	0	824.9
7.67413	0	1313
7.25481	0	1947
7.82386	0	8902
7.82008	0	5283
7.73371	0	6023
6.87082	0	2747
7.82807	0	1885
8.61219	0	7004
7.74849	0	4204
8.43722	0	2621
7.75132	0	1457
8.28029	0	254.5
7.12017	0	2976
7.17389	0	1667
2.06632	0	8977
7.5734	0	7015
7.10324	0	2382
6.34841	0	1656
6.40959	0	2219
8.32568	0	3031
7.97306	0	965.4
7.91329	0	1968
5.98171	0	3176
8.44522	0	888.1
7.08146	0	3772
6.36986	0	5795
8.06475	0	4006
7.48574	0	8041
7.96495	0	1474
8.69924	0	1952
6.35668	0	3535
6.68646	0	2881
8.52233	0	12020
7.83509	0	3444
7.86648	0	2168
5.6709	0	2499
7.66335	0	3267
7.1515	0	3275
6.87677	0	3369
7.58862	0	3336
8.28182	0	1927
7.44779	0	1468
6.5127	0	6785
6.93884	0	3491
4.76805	0	7632
8.08035	0	2527
6.82342	0	4323
7.14138	0	2222
6.54186	0	2469
6.00323	0	2112
7.15992	0	1918
8.42527	0	2252
7.23988	0	2905
7.13699	0	2659
6.28737	0	5153
7.93853	0	2628
7.1965	0	6.01
7.93287	0	4206
7.38893	0	2429
6.81443	0	1421
6.32979	0	3302
5.81998	0	1346
6.07013	0	1508
8.86142	0	1357
6.3793	0	3728
7.81944	0	4143
8.86193	0	1222
8.30463	0	16900
8.13857	0	1136
7.55435	0	2441
7.44618	0	1184
6.52433	0	2551
8.08416	0	1965
6.5716	0	2524
8.12174	0	3760
6.69271	0	186.7
7.99376	0	2572
6.91983	0	1751
6.1744	0	12120
5.72352	0	7342
7.3289	0	1960
8.75164	0	486.3
7.51226	0	4732
8.03043	0	795.3
8.51761	0	2255
8.26371	0	1208
7.55101	0	837.6
8.47705	0	1353
7.55893	0	2399
7.34873	0	1382
6.24542	0	3520
7.42151	0	1129
8.37632	0	3382
7.674	0	2541
8.21054	0	2492
7.13618	0	4715
8.34887	0	1165
4.62876	0	2578
8.88267	0	590.3
6.94979	0	4249
6.17069	0	7916
6.53875	0	1096
8.46784	0	5129
7.3909	0	6490
8.3095	0	2161
6.9713	0	1143
6.79551	0	1564
5.92773	0	1531
6.66769	0	1727
8.49559	0	3585
7.38102	0	4443
7.54701	0	3167
8.53338	0	4507
8.51571	0	1716
7.05102	0	2747
7.68829	0	2372
6.80433	0	5733
7.06101	0	907.2
7.9881	0	1257
7.95403	0	506
8.80036	0	3111
7.7087	0	2777
4.06353	0	8634
8.74185	0	654.4
6.98947	0	1063
6.78342	0	906.3
7.70421	0	2697
8.58985	0	11960
9.31546	0	596.1
8.3422	0	1347
7.22042	0	5195
7.73949	0	4212
8.39246	0	12480
7.31542	0	1132
7.84657	0	1045
6.08908	0	1580
7.13117	0	1944
7.7304	0	1751
8.30739	0	2133
7.98153	0	873.6
8.64735	0	3696
8.74745	0	7309
6.43957	0	9102
8.5062	0	2440
6.77914	0	1584
8.27677	0	2284
8.14325	0	9175
6.75102	0	1801
5.19599	0	3421
8.22159	0	891.1
8.50268	0	1274
8.20616	0	1512
6.88445	0	1091
8.08425	0	839.2
8.83292	0	883.3
8.19473	0	5253
7.02103	0	1770
8.51195	0	3213
6.36858	0	3597
8.35305	0	980
8.21743	0	1357
7.91703	0	3684
8.36178	0	1112
7.30125	0	5026
8.4576	0	1835
5.288	0	1603
4.25811	0	3796
7.18397	0	1605
8.38428	0	1510
7.81484	0	606.9
7.579	0	1331
7.37171	0	2135
8.1054	0	1363
8.45659	0	3623
6.88791	0	879.7
8.67504	0	2040
5.05293	0	9902
8.19281	0	2435
7.75536	0	217
8.39849	0	1398
7.35241	0	5333
7.95708	0	5163
7.5444	0	8699
7.58378	0	1072
8.64781	0	2588
6.12155	0	2345
9.02457	0	2224
8.11128	0	2442
6.62619	0	8435
7.08592	0	70.3
6.79565	0	1219
8.16594	0	3545
7.52937	0	3546
7.62376	0	1333
7.32079	0	1619
5.39004	0	4353
7.56899	0	3816
8.80996	0	1482
6.60976	0	2809
7.24845	0	925.9
8.20131	0	1283
7.51386	0	12700
8.66117	0	875.1
6.88139	0	1571
7.27812	0	1650
6.74983	0	4682
5.86859	0	122.9
9.61048	0	2740
7.11793	0	20710
7.48691	0	3607
5.74515	0	2862
6.58145	0	635.7
8.254	0	663.3
7.13191	0	2971
5.62302	0	2048
9.1824	0	1662
8.85006	0	635.3
8.03391	0	679.5
7.75368	0	986.1
8.1309	0	572.1
7.91907	0	2095
8.04175	0	4654
8.96203	0	1265
7.07594	0	4292
7.46381	0	1939
7.32171	0	2056
9.0461	0	1220
9.02239	0	926.8
8.73102	0	686.1
6.06852	0	6107
6.02096	0	1026
6.50528	0	6837
4.2146	0	10120
3.31003	0	967.8
8.65457	0	2751
6.78947	0	8366
8.47689	0	82.6
8.09004	0	609.7
8.10504	0	3502
7.67489	0	5175
8.45447	0	1410
8.1596	0	3803
7.98125	0	620.3
8.5707	0	4243
8.22707	0	3766
7.5624	0	1847
8.85827	0	745.5
8.03939	0	1196
8.45025	0	561.9
6.58288	0	600.3
7.63367	0	3923
7.70625	0	1334
6.81126	0	2059
8.18597	0	1356
8.73801	0	7437
7.97881	0	2862
7.60628	0	21550
7.55349	0	478.8
7.715	0	1814
7.92591	0	1888
3.4755	0	1971
8.39638	0	11700
8.62317	0	6531
8.96876	0	1555
7.84169	0	1316
6.62013	0	3799
7.63771	0	2340
7.11096	0	1646
6.9487	0	2884
7.99155	0	1783
7.51022	0	908.9
6.19222	0	8875
8.43703	0	1201
8.24839	0	1041
6.79839	0	4834
7.12707	0	912.1
5.8302	0	2981
7.80122	0	959.8
7.46627	0	3312
8.50765	0	810.6
5.7892	0	2820
7.98592	0	2385
8.35332	0	694.7
6.56165	0	1249
8.28866	0	1957
8.29443	0	4293
8.24705	0	1232
8.61754	0	2231
8.42795	0	243.3
7.90784	0	4
5.85855	0	3811
4.48386	0	1195
4.74953	0	7530
8.35991	0	1345
7.612	0	2434
5.58927	0	1398
7.04336	0	3272
5.6403	0	1025
8.01463	0	1297
5.61577	0	1373
8.0216	0	58.1
6.16342	0	5061
6.90762	0	3742
5.75458	0	2500
6.86064	0	1639

## Sheet: Fig_2d_data
dv	time	crp
8.25324	0	0.3
7.43417	0	0.49
7.86071	0	1.01
7.28439	0	0.25
7.72221	0	0.54
7.79008	0	2
9.00012	0	0.26
7.54112	0	0.6
7.49213	0	1.28
7.65126	0	0.29
7.42861	0	0.17
7.93647	0	0.33
7.82968	0	0.46
6.93923	0	2.02
8.28654	0	0.32
8.08997	0	0.3
7.53441	0	1.89
8.40745	0	0.81
7.41865	0	0.28
7.87513	0	0.75
8.56226	0	0.58
8.51231	0	0.27
6.14883	0	0.14
9.16956	0	0.45
7.89685	0	1.36
6.52735	0	0.38
7.68014	0	0.64
6.33286	0	0.84
7.29275	0	0.33
6.08387	0	0.76
8.09192	0	1.39
6.99877	0	1.61
5.32712	0	0.7
8.19462	0	0.8
7.58627	0	0.74
6.88933	0	0.15
9.10051	0	1.89
5.1823	0	0.25
5.95388	0	1.45
8.95245	0	0.68
7.86466	0	0.18
7.63984	0	0.99
8.20459	0	0.24
7.59485	0	0.41
4.32435	0	0.73
6.55426	0	0.16
7.63419	0	0.28
6.50505	0	1.22
6.92571	0	0.44
7.12777	0	1.03
4.09334	0	0.74
8.6745	0	0.5
6.8613	0	0.2
8.01652	0	1.51
5.83601	0	0.25
7.98877	0	0.43
8.05365	0	0.42
7.78487	0	0.22
4.92005	0	2.58
7.26911	0	3.13
7.73222	0	0.46
8.65184	0	0.16
5.40487	0	0.17
5.94939	0	0.22
8.10538	0	0.85
7.91665	0	1.19
6.45579	0	0.34
7.92232	0	0.52
8.15448	0	0.75
6.58217	0	0.27
8.15499	0	0.72
8.21114	0	0.99
8.22295	0	0.59
7.64727	0	0.73
7.81078	0	0.23
8.47311	0	0.4
4.67765	0	0.46
5.54248	0	0.79
8.0663	0	0.97
7.34879	0	2.05
7.59198	0	0.77
8.08395	0	0.63
7.53539	0	0.42
6.15019	0	0.36
6.88518	0	1.4
8.84489	0	0.51
7.82116	0	0.78
7.7086	0	0.13
8.66531	0	0.41
5.79897	0	1.06
8.67493	0	2.39
8.44316	0	1.53
6.58694	0	0.81
6.67253	0	0.14
6.57959	0	1.75
5.69423	0	0.56
7.7646	0	0.92
7.85303	0	0.55
7.24403	0	0.27
7.96122	0	1.01
7.40476	0	0.15
7.77559	0	0.44
6.48958	0	0.23
7.20849	0	0.58
7.35373	0	0.2
8.00889	0	0.36
7.61091	0	1.05
7.9645	0	0.21
8.05988	0	0.17
7.32734	0	0.8
5.79471	0	0.26
7.74638	0	0.21
8.87096	0	0.71
7.38283	0	0.37
6.11344	0	0.78
6.10792	0	0.14
7.32978	0	0.5
6.29454	0	0.97
6.77481	0	0.24
7.1205	0	0.22
7.08706	0	0.26
7.64546	0	0.96
7.48001	0	0.22
5.68143	0	0.91
8.12693	0	1.04
7.31058	0	1.07
4.92742	0	0.61
7.0511	0	0.22
4.68159	0	0.15
6.70817	0	0.19
6.87957	0	0.18
7.42228	0	0.96
5.36278	0	0.3
7.66565	0	1.41
8.02211	0	1.4
7.88389	0	1.4
6.90835	0	0.2
6.31983	0	0.14
8.0714	0	0.23
7.53361	0	0.21
6.7227	0	0.46
8.3471	0	1.4
8.75221	0	0.18
6.7998	0	0.19
7.06387	0	1.33
7.60348	0	0.3
7.52356	0	0.59
8.34322	0	1.38
7.68237	0	1.76
8.95008	0	0.94
6.13536	0	0.33
7.24765	0	0.44
7.4937	0	1.93
6.36295	0	1.83
7.27207	0	1
6.55992	0	0.51
7.36923	0	1.04
6.55824	0	0.32
7.85171	0	0.64
8.3378	0	0.56
5.66976	0	0.42
6.0948	0	0.93
4.88411	0	0.15
8.02038	0	0.41
8.43756	0	0.27
7.07402	0	0.08
5.71876	0	0.35
7.6258	0	0.4
7.68477	0	2.23
7.49567	0	0.45
7.86872	0	0.15
8.01005	0	1.4
7.36569	0	0.18
7.73697	0	1.01
7.54685	0	1.98
6.34389	0	2.13
7.48982	0	1.14
7.02593	0	2.21
7.91355	0	1.3
6.89933	0	0.06
8.03918	0	0.38
6.44238	0	0.73
5.98688	0	0.7
7.94974	0	1.44
7.5195	0	3.16
7.30263	0	0.93
8.80406	0	1.59
6.73342	0	0.7
6.17132	0	0.14
6.29472	0	0.16
7.92187	0	1.18
7.99297	0	0.59
8.12113	0	2.25
8.19332	0	0.47
6.18927	0	1.97
7.62491	0	0.31
7.6256	0	0.24
8.54464	0	0.9
6.74658	0	0.16
8.26631	0	0.65
8.01155	0	0.73
7.12897	0	0.24
6.27409	0	0.68
7.79951	0	0.46
5.14001	0	0.16
4.88126	0	0.34
8.43899	0	0.56
7.84285	0	0.77
7.03925	0	0.46
6.04694	0	0.06
8.36822	0	0.61
8.08967	0	0.52
7.26337	0	1.04
8.02697	0	2.82
8.64719	0	0.36
7.65254	0	0.49
7.51064	0	0.8
8.52229	0	0.25
6.77897	0	0.15
8.6662	0	0.2
7.89321	0	0.45
8.68206	0	0.42
6.47445	0	0.31
8.06533	0	0.99
6.54046	0	0.21
7.55914	0	0.6
7.93037	0	0.48
8.30218	0	0.18
7.35593	0	0.36
8.10883	0	0.25
8.61964	0	0.69
6.98932	0	1.1
8.63949	0	0.06
7.35562	0	0.24
6.95098	0	0.12
7.67413	0	0.74
7.25481	0	1.22
7.82386	0	1.37
7.82008	0	0.99
7.73371	0	0.36
6.87082	0	0.66
7.82807	0	0.4
8.61219	0	0.59
7.74849	0	0.92
8.43722	0	2.17
7.75132	0	0.41
8.28029	0	0.49
7.12017	0	0.12
7.17389	0	0.76
2.06632	0	0.08
7.5734	0	0.53
7.10324	0	0.39
6.34841	0	0.85
6.40959	0	0.08
8.32568	0	0.43
7.97306	0	2.01
7.91329	0	0.32
5.98171	0	0.13
8.44522	0	0.13
7.08146	0	0.24
6.36986	0	0.97
8.06475	0	0.59
7.48574	0	0.45
7.96495	0	0.16
8.69924	0	0.77
6.35668	0	0.34
6.68646	0	0.11
7.83509	0	0.65
7.86648	0	0.9
7.66335	0	1.75
7.1515	0	1.07
6.87677	0	0.37
7.58862	0	1.12
8.28182	0	0.4
7.44779	0	0.92
6.5127	0	0.06
6.93884	0	0.56
4.76805	0	1.25
8.08035	0	0.34
6.82342	0	0.11
7.14138	0	0.53
6.54186	0	0.9
6.00323	0	0.45
7.15992	0	1.5
8.42527	0	0.14
7.23988	0	0.14
7.13699	0	0.44
6.28737	0	0.1
7.93853	0	0.28
7.1965	0	0.24
7.93287	0	1.41
7.38893	0	1.3
6.81443	0	0.14
6.32979	0	0.19
5.81998	0	0.09
6.07013	0	0.2
8.86142	0	0.18
6.3793	0	0.16
7.81944	0	0.26
8.86193	0	1.18
8.30463	0	0.53
8.13857	0	0.25
7.55435	0	0.86
7.44618	0	0.47
6.52433	0	0.24
8.08416	0	0.5
6.5716	0	0.1
8.12174	0	0.67
6.69271	0	0.43
7.99376	0	0.38
6.91983	0	0.48
6.1744	0	0.15
5.72352	0	0.33
7.3289	0	0.11
8.75164	0	0.26
7.51226	0	1.21
8.03043	0	0.73
8.51761	0	0.08
8.26371	0	0.86
7.55101	0	2.42
8.47705	0	0.47
7.55893	0	0.68
7.34873	0	0.5
6.24542	0	0.08
7.42151	0	1.68
8.37632	0	1
7.674	0	0.49
8.21054	0	0.78
7.13618	0	0.52
8.34887	0	0.73
4.62876	0	0.08
8.88267	0	0.46
6.94979	0	0.22
6.17069	0	0.1
6.53875	0	0.36
8.46784	0	0.23
7.3909	0	0.42
8.3095	0	0.9
6.9713	0	0.1
6.79551	0	0.34
5.92773	0	0.39
6.66769	0	0.22
8.49559	0	6.5
7.38102	0	1.05
7.54701	0	0.49
8.53338	0	0.22
8.51571	0	1.02
7.05102	0	0.38
7.68829	0	1.43
6.80433	0	0.1
7.06101	0	0.35
7.9881	0	1.04
7.95403	0	0.04
8.80036	0	0.13
7.7087	0	1.53
4.06353	0	0.07
8.74185	0	0.52
6.98947	0	0.12
6.78342	0	0.77
7.70421	0	2.43
8.58985	0	4.68
9.31546	0	0.62
8.3422	0	0.28
7.22042	0	1.48
7.73949	0	0.24
8.39246	0	0.78
7.31542	0	1.28
7.84657	0	0.11
6.08908	0	0.19
7.13117	0	0.13
7.7304	0	0.52
8.30739	0	0.26
7.98153	0	0.21
8.64735	0	0.4
8.74745	0	1.3
6.43957	0	0.18
8.5062	0	1.74
6.77914	0	1.27
8.27677	0	1.64
8.14325	0	0.19
6.75102	0	1.66
5.19599	0	0.2
8.22159	0	0.72
8.50268	0	1.44
8.20616	0	0.61
6.88445	0	0.11
8.08425	0	1.12
8.83292	0	1.49
8.19473	0	0.49
7.02103	0	0.7
8.51195	0	1.34
6.36858	0	0.71
8.35305	0	1.05
8.21743	0	0.21
7.91703	0	0.85
8.36178	0	0.25
7.30125	0	0.35
8.4576	0	0.2
5.288	0	0.13
4.25811	0	0.1
7.18397	0	0.54
8.38428	0	0.41
7.81484	0	0.09
7.579	0	0.25
7.37171	0	0.32
8.1054	0	0.4
8.45659	0	1.31
6.88791	0	0.43
8.67504	0	0.28
5.05293	0	0.23
8.19281	0	0.11
7.75536	0	0.65
8.39849	0	0.56
7.35241	0	1.19
7.95708	0	3.33
7.5444	0	1.49
7.58378	0	0.22
8.64781	0	0.28
6.12155	0	0.12
9.02457	0	0.31
8.11128	0	0.41
6.62619	0	0.06
7.08592	0	0.56
6.79565	0	1.06
8.16594	0	1.35
7.52937	0	0.16
7.62376	0	0.41
7.32079	0	0.18
5.39004	0	0.17
7.56899	0	0.27
8.80996	0	0.11
6.60976	0	0.21
7.24845	0	0.65
8.20131	0	0.36
7.51386	0	0.23
8.66117	0	0.47
6.88139	0	0.11
7.27812	0	0.4
6.74983	0	0.56
5.86859	0	0.07
9.61048	0	0.35
7.11793	0	0.31
7.48691	0	1.03
5.74515	0	0.3
6.58145	0	0.08
8.254	0	1.03
5.62302	0	0.06
9.1824	0	2.6
8.85006	0	0.78
8.03391	0	0.24
7.75368	0	0.28
8.1309	0	0.42
7.91907	0	0.97
8.04175	0	0.41
8.96203	0	2.3
7.07594	0	0.59
7.46381	0	0.82
7.32171	0	0.28
9.02239	0	0.5
8.73102	0	0.33
6.06852	0	0.69
6.02096	0	0.2
6.50528	0	0.18
3.31003	0	0.4
8.65457	0	0.11
6.78947	0	0.12
8.47689	0	0.94
8.09004	0	2.31
8.10504	0	0.43
8.45447	0	0.52
8.1596	0	0.17
7.98125	0	0.16
8.5707	0	0.31
8.22707	0	0.92
7.5624	0	0.56
8.85827	0	0.63
8.03939	0	1.55
8.45025	0	0.16
6.58288	0	0.76
7.63367	0	0.48
7.70625	0	0.13
6.81126	0	0.14
8.18597	0	0.44
8.73801	0	0.35
7.97881	0	0.84
7.60628	0	0.11
7.55349	0	0.61
7.715	0	0.17
7.92591	0	0.3
3.4755	0	0.26
8.39638	0	0.59
8.62317	0	1.05
8.96876	0	2.47
7.84169	0	0.41
6.62013	0	0.01
7.63771	0	1.29
7.11096	0	0.86
6.9487	0	0.21
7.99155	0	0.33
7.51022	0	0.56
6.19222	0	0.15
8.43703	0	0.22
8.24839	0	0.49
6.79839	0	1.36
7.12707	0	0.25
5.8302	0	0.22
7.80122	0	0.63
7.46627	0	0.31
8.50765	0	1.45
5.7892	0	0.48
7.98592	0	2.79
8.35332	0	0.67
6.56165	0	0.83
8.28866	0	0.71
8.29443	0	1.47
8.24705	0	0.48
8.61754	0	1.15
8.42795	0	0.74
7.90784	0	0.42
5.85855	0	0.7
4.74953	0	0.21
8.35991	0	0.54
7.612	0	0.26
5.58927	0	0.23
7.04336	0	0.09
5.6403	0	0.42
8.01463	0	0.24
5.61577	0	0.23
8.0216	0	0.32
6.16342	0	0.72
6.90762	0	0.23
5.75458	0	0.26
6.86064	0	0.8

## Sheet: Fig_2e_data
cov	label	geometric mean	upper 95% CI	lower 95% CI	p_value_t_test
sex_male	Male (n=226)	7.51949	7.65507	7.38391	0.0048
sex_male	Female (n=351)	7.26084	7.37873	7.14296	0.0048
n_vacccine_dich	Vacc doses 3-4 (n=554)	7.37011	7.46036	7.27986	0.53
n_vacccine_dich	Vacc doses 0-2 (n=23)	7.17931	7.79629	6.56233	0.53
inh_cortico	Inh. cortico yes (n=126)	7.20963	7.41399	7.00527	0.09
inh_cortico	Inh. cortico no (n=451)	7.40568	7.50506	7.3063	0.09
lung	Lung disease yes (n=122)	7.23418	7.43812	7.03025	0.16
lung	Lung disease no (n=455)	7.3977	7.49736	7.29803	0.16
heart	Heart disease yes (n=44)	7.43802	7.7911	7.08494	0.65
heart	Heart disease no (n=533)	7.35648	7.44925	7.2637	0.65
kidney	Kidney disease yes (n=8)	8.04319	8.34921	7.73717	0.00074
kidney	Kidney disease no (n=569)	7.35309	7.4436	7.26258	0.00074
liver	Liver disease yes (n=9)	7.76165	8.84595	6.67736	0.42
liver	Liver disease no (n=568)	7.35637	7.44618	7.26656	0.42
neuro	Neuro disease yes (n=19)	7.54729	7.9638	7.13078	0.36
neuro	Neuro disease no (n=558)	7.35641	7.44808	7.26474	0.36
diabetes	Diabetes yes (n=71)	7.32038	7.56998	7.07077	0.72
diabetes	Diabetes no (n=506)	7.36868	7.4649	7.27247	0.72
immune	Immune disease yes (n=44)	7.16791	7.555	6.78081	0.29
immune	Immune disease no (n=533)	7.37784	7.46982	7.28585	0.29
obesity	Obesity yes (n=89)	7.24302	7.48398	7.00205	0.28
obesity	Obesity no (n=488)	7.38487	7.48143	7.28832	0.28
hypertension	Hypertension yes (n=150)	7.40559	7.57044	7.24073	0.56
hypertension	Hypertension no (n=427)	7.34764	7.45425	7.24103	0.56

## Sheet: Fig_2f_data
cov	label	geometric mean	upper 95% CI	lower 95% CI	p_value_t_test
sex_male	Male (n=226)	3.25707	3.32092	3.19323	0.006
sex_male	Female (n=351)	3.36679	3.41213	3.32146	0.006
n_vacccine_dich	Vacc doses 3-4 (n=554)	3.34351	3.37721	3.30981	0.035
n_vacccine_dich	Vacc doses 0-2 (n=23)	2.82885	3.30293	2.35478	0.035
inh_cortico	Inh. cortico yes (n=126)	3.35288	3.44954	3.25622	0.49
inh_cortico	Inh. cortico no (n=451)	3.31596	3.35578	3.27613	0.49
lung	Lung disease yes (n=122)	3.33892	3.43646	3.24138	0.72
lung	Lung disease no (n=455)	3.31987	3.35973	3.28001	0.72
heart	Heart disease yes (n=44)	3.21565	3.37461	3.05669	0.15
heart	Heart disease no (n=533)	3.33325	3.37152	3.29498	0.15
kidney	Kidney disease yes (n=8)	2.95766	3.56779	2.34753	0.19
kidney	Kidney disease no (n=569)	3.32924	3.36632	3.29216	0.19
liver	Liver disease yes (n=9)	3.31396	3.63263	2.9953	0.94
liver	Liver disease no (n=568)	3.32399	3.36175	3.28623	0.94
neuro	Neuro disease yes (n=19)	3.39337	3.56201	3.22473	0.39
neuro	Neuro disease no (n=558)	3.32133	3.35964	3.28302	0.39
diabetes	Diabetes yes (n=71)	3.23111	3.35215	3.11008	0.1
diabetes	Diabetes no (n=506)	3.33671	3.37585	3.29757	0.1
immune	Immune disease yes (n=44)	3.38766	3.60905	3.16627	0.54
immune	Immune disease no (n=533)	3.31908	3.35598	3.28217	0.54
obesity	Obesity yes (n=89)	3.33038	3.44639	3.21437	0.9
obesity	Obesity no (n=488)	3.32264	3.36169	3.28359	0.9
hypertension	Hypertension yes (n=150)	3.36748	3.43776	3.29721	0.16
hypertension	Hypertension no (n=427)	3.30845	3.35258	3.26431	0.16

## Sheet: Fig_3a_data
time	day_group	label	blq	median_viral_load	upper_95%_ci	lower_95%_ci	p.value_mw_test
0	Day 1	Usual Care	0%	7.53539	7.67958	7.3912	0.15
0	Day 1	Molnupiravir	0%	7.6257	7.80355	7.44785	0.15
1	Day 2	Usual Care	0%	7.31059	7.70705	6.91413	0.16
1	Day 2	Molnupiravir	3%	6.86941	7.53645	6.20236	0.16
2	Day 3	Usual Care	0%	6.58068	6.9993	6.16205	0.15
2	Day 3	Molnupiravir	3%	6.23868	6.87264	5.60471	0.15
3	Day 4	Usual Care	2%	6.24754	6.47573	6.01935	5.8e-11
3	Day 4	Molnupiravir	4%	5.27307	5.54977	4.99636	5.8e-11
4	Day 5	Usual Care	2%	5.73855	6.064	5.4131	3e-08
4	Day 5	Molnupiravir	14%	4.4973	4.92295	4.07165	3e-08
5	Day 6	Usual Care	6%	5.57228	6.15749	4.98707	0.00072
5	Day 6	Molnupiravir	18%	4.00403	4.60684	3.40122	0.00072
6	Day 7	Usual Care	7%	5.24307	5.85838	4.62776	0.0044
6	Day 7	Molnupiravir	22%	4.09137	4.77193	3.41081	0.0044
13	Day 14 +/- 1	Usual Care	56%	1.7364	1.98722	1.48558	0.024
13	Day 14 +/- 1	Molnupiravir	48%	2.10608	2.42089	1.79127	0.024

## Sheet: Fig_3b_data
id	time	dv	cens	treat_group				time	model_predicted_typical_usual_care	model_predicted_typical_molnupiravir
1	0	8.25324	0	Molnupiravir				0	7.18949	7.18949
1	1	7.19192	0	Molnupiravir				0.5	6.98081	6.82086
1	2	6.27495	0	Molnupiravir				1	6.77213	6.45222
1	3	5.75738	0	Molnupiravir				1.5	6.56345	6.08359
1	4	4.77187	0	Molnupiravir				2	6.35477	5.71496
1	5	5.33352	0	Molnupiravir				2.5	6.14609	5.34632
1	6	4.7553	0	Molnupiravir				3	5.93741	4.97769
1	13	6.6311	0	Molnupiravir				3.5	5.72873	4.60905
2	0	7.43417	0	Molnupiravir				4	5.52005	4.24042
2	1	6.88358	0	Molnupiravir				4.5	5.31137	3.87178
2	2	7.22835	0	Molnupiravir				5	5.10268	3.78381
2	3	5.66293	0	Molnupiravir				5.5	4.894	3.69584
2	4	3.91984	0	Molnupiravir				6	4.68532	3.60787
2	5	3.49892	0	Molnupiravir				6.5	4.47664	3.51991
2	6	4.8626	0	Molnupiravir				7	4.26796	3.43194
2	13	4.29258	0	Molnupiravir				7.5	4.05928	3.34397
3	0	7.86071	0	Molnupiravir				8	3.8506	3.256
3	1	7.61321	0	Molnupiravir				8.5	3.64192	3.16803
3	2	6.98904	0	Molnupiravir				9	3.43324	3.08006
3	3	6.42047	0	Molnupiravir				9.5	3.22456	2.99209
3	4	6.04174	0	Molnupiravir				10	3.01588	2.90412
3	5	5.72905	0	Molnupiravir				10.5	2.80719	2.81615
3	6	4.8811	0	Molnupiravir				11	2.59851	2.72818
3	13	2.16462	0	Molnupiravir				11.5	2.38983	2.64021
4	0	7.28439	0	Molnupiravir				12	2.18115	2.55224
4	1	7.14089	0	Molnupiravir				12.5	1.97247	2.46427
4	2	6.27093	0	Molnupiravir				13	1.76379	2.3763
4	3	5.85621	0	Molnupiravir
4	4	4.80283	0	Molnupiravir
4	5	3.78161	0	Molnupiravir
4	6	3.54343	0	Molnupiravir
4	15	3.45301	0	Molnupiravir
5	0	7.72221	0	Usual Care
5	1	6.51105	0	Usual Care
5	2	6.01011	0	Usual Care
5	3	4.72966	0	Usual Care
5	4	5.89445	0	Usual Care
5	5	5.63818	0	Usual Care
5	6	6.09238	0	Usual Care
6	0	7.79008	0	Molnupiravir
6	1	6.96854	0	Molnupiravir
6	2	6.85892	0	Molnupiravir
6	3	5.98694	0	Molnupiravir
6	4	4.4973	0	Molnupiravir
6	5	4.57405	0	Molnupiravir
6	6	3.67001	0	Molnupiravir
6	13	2.17666	0	Molnupiravir
7	0	9.00012	0	Usual Care
7	1	8.39267	0	Usual Care
7	2	7.67942	0	Usual Care
7	3	6.65561	0	Usual Care
7	4	6.22393	0	Usual Care
7	5	6.13275	0	Usual Care
7	6	3.84608	0	Usual Care
8	0	7.54112	0	Molnupiravir
8	1	5.99731	0	Molnupiravir
8	2	6.39956	0	Molnupiravir
8	3	5.55038	0	Molnupiravir
8	4	5.35128	0	Molnupiravir
8	5	5.36759	0	Molnupiravir
8	7	4.56759	0	Molnupiravir
8	13	3.45361	0	Molnupiravir
9	0	7.49213	0	Usual Care
9	1	6.33102	0	Usual Care
9	2	6.1828	0	Usual Care
9	3	5.55984	0	Usual Care
9	4	4.81619	0	Usual Care
9	5	3.14049	0	Usual Care
9	6	6.68038	0	Usual Care
10	0	7.65126	0	Usual Care
10	1	7.31155	0	Usual Care
10	2	4.91768	0	Usual Care
10	3	5.38505	0	Usual Care
10	4	7.29326	0	Usual Care
10	5	6.17181	0	Usual Care
10	6	5.35119	0	Usual Care
11	0	7.42861	0	Molnupiravir
11	1	6.14222	0	Molnupiravir
11	2	4.37074	0	Molnupiravir
11	3	3.0438	0	Molnupiravir
11	6	4.36274	0	Molnupiravir
11	13	3.30611	0	Molnupiravir
12	0	7.93647	0	Usual Care
12	1	7.59544	0	Usual Care
12	2	6.71451	0	Usual Care
12	3	6.82276	0	Usual Care
12	4	6.61116	0	Usual Care
12	5	5.24983	0	Usual Care
12	6	5.43967	0	Usual Care
13	0	7.82968	0	Usual Care
13	1	7.39855	0	Usual Care
13	2	6.64759	0	Usual Care
13	3	6.51727	0	Usual Care
13	4	5.69648	0	Usual Care
13	5	2.7444	0	Usual Care
13	6	6.61188	0	Usual Care
13	13	3.61054	0	Usual Care
14	0	6.93923	0	Molnupiravir
14	1	7.36629	0	Molnupiravir
14	2	6.36285	0	Molnupiravir
14	3	5.59173	0	Molnupiravir
14	4	5.5625	0	Molnupiravir
14	5	6.10478	0	Molnupiravir
14	6	6.14663	0	Molnupiravir
14	13	2.90183	0	Molnupiravir
15	0	8.28654	0	Usual Care
15	1	7.99633	0	Usual Care
15	2	7.38523	0	Usual Care
15	3	6.62731	0	Usual Care
15	4	4.98705	0	Usual Care
15	5	6.52922	0	Usual Care
15	6	6.13666	0	Usual Care
15	12	3.8228	0	Usual Care
16	0	8.92382	0	Molnupiravir
16	1	8.72226	0	Molnupiravir
16	2	8.15699	0	Molnupiravir
16	3	7.27028	0	Molnupiravir
16	4	6.26695	0	Molnupiravir
16	5	5.40872	0	Molnupiravir
16	6	4.50562	0	Molnupiravir
17	0	8.08997	0	Usual Care
17	1	8.73767	0	Usual Care
17	2	3.80143	0	Usual Care
17	3	5.42814	0	Usual Care
17	4	4.3139	0	Usual Care
17	5	5.53466	0	Usual Care
17	6	6.01911	0	Usual Care
17	13	3.05192	0	Usual Care
18	0	7.53441	0	Molnupiravir
18	1	6.65249	0	Molnupiravir
18	2	3.56468	0	Molnupiravir
18	3	3.95755	0	Molnupiravir
18	5	2.09965	0	Molnupiravir
18	6	2.16141	0	Molnupiravir
19	0	8.40745	0	Molnupiravir
19	1	7.61169	0	Molnupiravir
19	2	6.13887	0	Molnupiravir
19	3	7.26503	0	Molnupiravir
19	4	3.05974	0	Molnupiravir
19	5	4.44199	0	Molnupiravir
19	6	3.97806	0	Molnupiravir
19	13	2.06373	0	Molnupiravir
20	0	7.41865	0	Usual Care
20	1	6.68108	0	Usual Care
20	2	7.51472	0	Usual Care
20	3	7.19524	0	Usual Care
20	4	6.5901	0	Usual Care
20	5	6.4662	0	Usual Care
20	6	5.54173	0	Usual Care
21	0	7.87513	0	Usual Care
21	1	7.35916	0	Usual Care
21	2	5.8251	0	Usual Care
21	3	6.01512	0	Usual Care
21	4	5.64801	0	Usual Care
21	5	5.18304	0	Usual Care
21	6	4.92204	0	Usual Care
22	0	8.56226	0	Usual Care
22	1	8.40349	0	Usual Care
22	2	7.71127	0	Usual Care
22	3	7.22686	0	Usual Care
22	4	6.81364	0	Usual Care
22	5	6.56696	0	Usual Care
22	6	5.77839	0	Usual Care
22	14	3.96294	0	Usual Care
23	0	8.51231	0	Molnupiravir
23	1	7.93364	0	Molnupiravir
23	2	6.62296	0	Molnupiravir
23	3	6.57518	0	Molnupiravir
23	4	6.26206	0	Molnupiravir
23	5	5.22206	0	Molnupiravir
23	6	4.72096	0	Molnupiravir
23	13	4.22663	0	Molnupiravir
24	0	6.14883	0	Usual Care
24	1	4.38402	0	Usual Care
24	2	5.83647	0	Usual Care
24	3	4.79644	0	Usual Care
24	4	4.24561	0	Usual Care
24	5	3.4219	0	Usual Care
24	6	6.66631	0	Usual Care
25	0	9.16956	0	Usual Care
25	1	8.61742	0	Usual Care
25	2	7.39401	0	Usual Care
25	3	5.96528	0	Usual Care
25	4	8.65566	0	Usual Care
25	5	6.77531	0	Usual Care
25	6	6.10015	0	Usual Care
25	13	4.97743	0	Usual Care
26	0	7.89685	0	Usual Care
26	1	7.62088	0	Usual Care
26	2	5.36828	0	Usual Care
26	3	7.02921	0	Usual Care
26	4	3.2085	0	Usual Care
26	5	2.17124	0	Usual Care
27	0	6.52735	0	Molnupiravir
27	1	6.41952	0	Molnupiravir
27	2	5.52788	0	Molnupiravir
27	3	4.13	0	Molnupiravir
27	4	2.96092	0	Molnupiravir
27	5	4.99473	0	Molnupiravir
27	6	4.84567	0	Molnupiravir
27	13	3.99104	0	Molnupiravir
28	0	7.68014	0	Usual Care
28	1	6.72361	0	Usual Care
28	2	5.64906	0	Usual Care
28	3	3.53195	0	Usual Care
28	4	6.06869	0	Usual Care
28	5	6.0258	0	Usual Care
28	6	5.55495	0	Usual Care
28	13	2.40176	0	Usual Care
29	0	6.33286	0	Usual Care
29	1	7.65096	0	Usual Care
29	2	8.29492	0	Usual Care
29	3	6.36913	0	Usual Care
29	4	7.04132	0	Usual Care
29	5	5.03424	0	Usual Care
29	6	4.16012	0	Usual Care
30	0	7.29275	0	Molnupiravir
30	1	6.7054	0	Molnupiravir
30	2	6.52491	0	Molnupiravir
30	3	6.73306	0	Molnupiravir
30	4	5.12898	0	Molnupiravir
30	5	6.06113	0	Molnupiravir
30	6	3.6352	0	Molnupiravir
30	13	4.21771	0	Molnupiravir
31	4	3.81152	0	Molnupiravir
32	0	6.08387	0	Molnupiravir
32	1	5.52712	0	Molnupiravir
32	2	5.45821	0	Molnupiravir
32	3	3.55163	0	Molnupiravir
32	4	4.75339	0	Molnupiravir
32	5	3.04883	0	Molnupiravir
32	6	2.97883	0	Molnupiravir
33	0	8.09192	0	Usual Care
33	1	7.81918	0	Usual Care
33	2	6.91885	0	Usual Care
33	3	3.99689	0	Usual Care
33	4	6.31017	0	Usual Care
33	5	6.69031	0	Usual Care
33	6	5.54897	0	Usual Care
33	13	2.75051	0	Usual Care
34	0	6.99877	0	Usual Care
34	1	6.1189	0	Usual Care
34	2	5.48305	0	Usual Care
34	3	4.15979	0	Usual Care
34	4	5.78313	0	Usual Care
34	5	5.05003	0	Usual Care
34	6	5.24307	0	Usual Care
34	13	4.3047	0	Usual Care
35	0	5.32712	0	Molnupiravir
35	1	4.59586	0	Molnupiravir
35	2	5.96377	0	Molnupiravir
35	3	4.4487	0	Molnupiravir
35	4	4.49079	0	Molnupiravir
35	6	3.1724	0	Molnupiravir
35	13	3.26562	0	Molnupiravir
36	0	8.19462	0	Molnupiravir
36	1	7.67414	0	Molnupiravir
36	2	7.81511	0	Molnupiravir
36	3	8.11812	0	Molnupiravir
36	4	4.60293	0	Molnupiravir
36	5	5.4786	0	Molnupiravir
36	6	6.23592	0	Molnupiravir
36	13	3.25458	0	Molnupiravir
37	0	7.58627	0	Usual Care
37	3	7.00881	0	Usual Care
37	5	6.20252	0	Usual Care
37	6	4.88839	0	Usual Care
38	0	6.88933	0	Usual Care
38	1	5.23376	0	Usual Care
38	2	6.73666	0	Usual Care
38	3	4.26969	0	Usual Care
38	4	5.10437	0	Usual Care
38	5	4.07501	0	Usual Care
38	6	3.44338	0	Usual Care
39	0	9.10051	0	Molnupiravir
39	1	8.92475	0	Molnupiravir
39	2	8.27956	0	Molnupiravir
39	3	6.99926	0	Molnupiravir
39	4	7.13892	0	Molnupiravir
39	5	6.04782	0	Molnupiravir
39	6	4.79359	0	Molnupiravir
39	13	4.0525	0	Molnupiravir
40	0	5.1823	0	Molnupiravir
40	1	6.21697	0	Molnupiravir
40	2	5.75909	0	Molnupiravir
40	3	4.91543	0	Molnupiravir
40	4	4.39296	0	Molnupiravir
40	5	4.16217	0	Molnupiravir
40	6	4.36892	0	Molnupiravir
40	13	3.03342	0	Molnupiravir
41	0	5.95388	0	Molnupiravir
41	1	6.20458	0	Molnupiravir
41	2	6.07968	0	Molnupiravir
41	3	5.68556	0	Molnupiravir
41	4	4.02777	0	Molnupiravir
41	5	5.38241	0	Molnupiravir
42	0	8.95245	0	Molnupiravir
42	1	7.76048	0	Molnupiravir
42	2	7.1566	0	Molnupiravir
42	3	7.28105	0	Molnupiravir
42	4	5.41389	0	Molnupiravir
42	5	5.19418	0	Molnupiravir
42	6	5.72516	0	Molnupiravir
42	13	3.27693	0	Molnupiravir
43	0	7.86466	0	Usual Care
43	1	8.26204	0	Usual Care
43	2	6.48397	0	Usual Care
43	3	5.24323	0	Usual Care
43	4	5.33422	0	Usual Care
43	5	4.48014	0	Usual Care
43	6	2.641	0	Usual Care
43	13	4.63764	0	Usual Care
44	0	7.63984	0	Molnupiravir
44	1	7.72219	0	Molnupiravir
44	2	6.13089	0	Molnupiravir
44	3	4.88311	0	Molnupiravir
44	4	4.43028	0	Molnupiravir
44	5	5.19144	0	Molnupiravir
44	6	3.04765	0	Molnupiravir
44	13	5.59835	0	Molnupiravir
45	0	8.20459	0	Molnupiravir
45	1	7.88178	0	Molnupiravir
45	2	7.49612	0	Molnupiravir
45	3	5.95448	0	Molnupiravir
45	4	5.50957	0	Molnupiravir
45	5	5.49895	0	Molnupiravir
45	6	5.66498	0	Molnupiravir
45	13	6.46466	0	Molnupiravir
46	0	7.59485	0	Usual Care
46	1	6.92184	0	Usual Care
46	2	6.22424	0	Usual Care
46	3	6.07214	0	Usual Care
46	4	6.09904	0	Usual Care
46	5	5.88742	0	Usual Care
46	6	5.59071	0	Usual Care
47	0	4.32435	0	Molnupiravir
48	0	6.55426	0	Usual Care
48	1	7.34333	0	Usual Care
48	2	6.57699	0	Usual Care
48	3	3.57646	0	Usual Care
48	4	7.37293	0	Usual Care
48	5	6.25199	0	Usual Care
48	6	5.21837	0	Usual Care
48	13	2.42586	0	Usual Care
49	0	7.63419	0	Usual Care
49	1	7.40653	0	Usual Care
49	2	8.0787	0	Usual Care
49	3	7.26263	0	Usual Care
49	4	7.37257	0	Usual Care
49	5	7.15208	0	Usual Care
49	6	6.13615	0	Usual Care
49	13	2.36322	0	Usual Care
50	0	6.50505	0	Usual Care
50	1	6.55548	0	Usual Care
50	2	5.47799	0	Usual Care
50	3	6.08035	0	Usual Care
50	4	5.0771	0	Usual Care
50	5	5.70084	0	Usual Care
50	6	4.14644	0	Usual Care
50	13	2.08405	0	Usual Care
51	0	6.92571	0	Usual Care
51	1	6.1654	0	Usual Care
51	2	5.43904	0	Usual Care
51	3	6.28798	0	Usual Care
51	4	4.98528	0	Usual Care
51	5	5.59243	0	Usual Care
51	6	4.34467	0	Usual Care
52	0	7.12777	0	Usual Care
52	3	5.56301	0	Usual Care
52	13	4.44457	0	Usual Care
53	0	4.09334	0	Molnupiravir
53	3	4.71831	0	Molnupiravir
53	13	2.04124	0	Molnupiravir
54	0	8.6745	0	Usual Care
54	3	6.97044	0	Usual Care
54	13	3.52425	0	Usual Care
55	0	6.8613	0	Molnupiravir
55	3	6.19167	0	Molnupiravir
55	13	6.112	0	Molnupiravir
56	0	8.01652	0	Usual Care
56	3	6.6415	0	Usual Care
57	3	6.84666	0	Usual Care
58	0	5.83601	0	Molnupiravir
58	3	3.97726	0	Molnupiravir
59	0	7.98877	0	Usual Care
59	3	8.2336	0	Usual Care
59	13	4.36216	0	Usual Care
60	0	8.05365	0	Usual Care
60	3	6.85734	0	Usual Care
61	0	7.78487	0	Molnupiravir
61	3	3.84918	0	Molnupiravir
62	0	4.92005	0	Usual Care
63	0	3.19369	0	Usual Care
63	3	6.02307	0	Usual Care
64	0	7.26911	0	Molnupiravir
64	3	4.86789	0	Molnupiravir
65	0	7.73222	0	Molnupiravir
65	3	4.70874	0	Molnupiravir
66	0	8.65184	0	Usual Care
66	3	6.42334	0	Usual Care
67	0	5.40487	0	Molnupiravir
67	4	5.07988	0	Molnupiravir
68	0	5.94939	0	Molnupiravir
68	3	3.72491	0	Molnupiravir
68	13	5.33516	0	Molnupiravir
69	0	8.10538	0	Molnupiravir
69	3	6.10141	0	Molnupiravir
70	0	7.88796	0	Usual Care
71	0	7.91665	0	Usual Care
71	3	6.82171	0	Usual Care
72	0	6.45579	0	Molnupiravir
72	3	3.414	0	Molnupiravir
73	0	7.92232	0	Usual Care
73	3	6.53062	0	Usual Care
73	13	3.30763	0	Usual Care
74	0	7.67119	0	Molnupiravir
74	3	7.29798	0	Molnupiravir
74	13	5.32311	0	Molnupiravir
75	0	7.70257	0	Molnupiravir
75	3	5.14983	0	Molnupiravir
76	0	8.15448	0	Molnupiravir
76	3	5.37525	0	Molnupiravir
77	0	6.58217	0	Usual Care
77	3	6.56218	0	Usual Care
78	0	8.15499	0	Molnupiravir
78	3	6.7631	0	Molnupiravir
79	0	8.21114	0	Usual Care
80	0	8.22295	0	Molnupiravir
80	3	5.94621	0	Molnupiravir
80	13	4.45558	0	Molnupiravir
81	0	7.64727	0	Usual Care
81	4	5.75194	0	Usual Care
82	0	7.81078	0	Molnupiravir
82	3	5.3452	0	Molnupiravir
83	0	7.57277	0	Usual Care
83	4	6.71617	0	Usual Care
84	0	8.47311	0	Usual Care
84	3	6.41982	0	Usual Care
85	0	4.67765	0	Molnupiravir
85	3	8.40236	0	Molnupiravir
85	13	6.33052	0	Molnupiravir
86	0	5.54248	0	Usual Care
86	3	5.5835	0	Usual Care
87	0	8.0663	0	Molnupiravir
87	3	5.72176	0	Molnupiravir
87	13	2.14405	0	Molnupiravir
88	0	7.34879	0	Molnupiravir
88	3	3.82249	0	Molnupiravir
89	0	7.59198	0	Molnupiravir
89	3	4.24702	0	Molnupiravir
89	13	2.28922	0	Molnupiravir
90	0	8.08395	0	Molnupiravir
90	3	4.94246	0	Molnupiravir
90	13	2.9796	0	Molnupiravir
91	0	7.53539	0	Usual Care
91	3	6.16692	0	Usual Care
91	13	4.18493	0	Usual Care
92	0	6.15019	0	Usual Care
93	0	6.88518	0	Molnupiravir
93	3	3.79974	0	Molnupiravir
95	0	8.84489	0	Molnupiravir
96	0	7.82116	0	Usual Care
96	3	7.20706	0	Usual Care
97	0	7.7086	0	Molnupiravir
97	3	5.25628	0	Molnupiravir
97	14	2.90181	0	Molnupiravir
98	0	8.66531	0	Molnupiravir
98	3	7.9056	0	Molnupiravir
98	13	4.755	0	Molnupiravir
99	0	5.79897	0	Molnupiravir
99	3	4.72992	0	Molnupiravir
100	0	8.67493	0	Usual Care
100	3	7.11403	0	Usual Care
101	0	8.44316	0	Molnupiravir
101	3	5.29041	0	Molnupiravir
102	0	6.58694	0	Usual Care
102	5	5.84464	0	Usual Care
103	0	6.67253	0	Molnupiravir
103	3	5.36169	0	Molnupiravir
103	13	2.14839	0	Molnupiravir
104	0	6.57959	0	Molnupiravir
104	3	3.37999	0	Molnupiravir
104	13	4.34937	0	Molnupiravir
105	0	5.69423	0	Usual Care
105	3	7.33333	0	Usual Care
106	0	7.7646	0	Usual Care
106	3	6.25479	0	Usual Care
107	0	7.85303	0	Usual Care
107	3	5.87035	0	Usual Care
108	0	7.24403	0	Usual Care
108	3	4.21528	0	Usual Care
109	0	7.00096	0	Usual Care
109	3	6.33914	0	Usual Care
110	0	7.96122	0	Molnupiravir
110	3	4.36636	0	Molnupiravir
111	0	7.40476	0	Usual Care
111	3	7.98767	0	Usual Care
112	0	7.77559	0	Molnupiravir
112	3	4.81491	0	Molnupiravir
112	16	2.5662	0	Molnupiravir
113	0	6.48958	0	Molnupiravir
113	3	4.12983	0	Molnupiravir
113	13	4.25519	0	Molnupiravir
114	0	7.20849	0	Molnupiravir
114	4	3.70047	0	Molnupiravir
115	0	7.35373	0	Usual Care
117	0	8.00889	0	Usual Care
117	3	7.4296	0	Usual Care
118	0	7.61091	0	Usual Care
118	3	5.71824	0	Usual Care
118	13	3.21569	0	Usual Care
119	0	7.9645	0	Usual Care
119	3	6.59003	0	Usual Care
119	13	3.13571	0	Usual Care
120	0	8.05988	0	Usual Care
120	3	6.52237	0	Usual Care
120	12	5.61036	0	Usual Care
121	0	7.32734	0	Usual Care
121	3	6.99032	0	Usual Care
121	13	2.19197	0	Usual Care
122	0	5.79471	0	Usual Care
122	3	4.24641	0	Usual Care
123	0	7.74638	0	Usual Care
123	3	5.13467	0	Usual Care
123	13	3.48246	0	Usual Care
124	0	8.87096	0	Usual Care
124	3	5.92947	0	Usual Care
124	13	2.61769	0	Usual Care
126	0	7.38283	0	Usual Care
126	3	5.10117	0	Usual Care
126	12	3.96693	0	Usual Care
127	0	6.11344	0	Usual Care
127	4	2.63904	0	Usual Care
128	0	6.10792	0	Usual Care
129	0	7.32978	0	Usual Care
129	3	5.44564	0	Usual Care
129	13	2.10418	0	Usual Care
130	0	6.29454	0	Usual Care
130	3	3.75703	0	Usual Care
130	12	2.07818	0	Usual Care
131	0	6.77481	0	Usual Care
131	3	4.97731	0	Usual Care
132	0	7.1205	0	Usual Care
132	3	5.94227	0	Usual Care
132	14	4.67638	0	Usual Care
133	0	5.83149	0	Usual Care
133	4	4.87779	0	Usual Care
134	0	7.08706	0	Usual Care
134	1	6.60554	0	Usual Care
135	0	7.64546	0	Usual Care
135	2	6.35313	0	Usual Care
136	0	7.48001	0	Usual Care
136	2	7.45509	0	Usual Care
137	0	5.68143	0	Usual Care
137	3	4.9306	0	Usual Care
138	0	8.12693	0	Usual Care
138	3	6.56564	0	Usual Care
139	0	7.31058	0	Usual Care
139	3	3.64654	0	Usual Care
140	0	4.92742	0	Usual Care
141	0	7.0511	0	Usual Care
141	3	5.72831	0	Usual Care
142	0	4.68159	0	Usual Care
143	0	6.70817	0	Usual Care
143	3	5.04303	0	Usual Care
143	13	5.4144	0	Usual Care
144	0	6.87957	0	Molnupiravir
144	3	2.18074	0	Molnupiravir
145	0	7.42228	0	Molnupiravir
145	3	5.00565	0	Molnupiravir
146	0	5.36278	0	Usual Care
146	3	6.74977	0	Usual Care
147	0	7.66565	0	Molnupiravir
147	3	6.80982	0	Molnupiravir
147	13	2.17066	0	Molnupiravir
148	0	8.02211	0	Usual Care
148	3	5.80047	0	Usual Care
149	0	7.88389	0	Usual Care
149	4	6.35126	0	Usual Care
150	0	6.90835	0	Molnupiravir
150	3	3.87829	0	Molnupiravir
150	13	6.31224	0	Molnupiravir
151	0	6.31983	0	Molnupiravir
151	3	4.58852	0	Molnupiravir
152	0	8.0714	0	Usual Care
153	0	7.53361	0	Usual Care
153	3	6.40571	0	Usual Care
154	0	6.7227	0	Usual Care
154	3	5.92394	0	Usual Care
154	13	2.41281	0	Usual Care
155	0	8.3471	0	Usual Care
155	3	6.51625	0	Usual Care
155	13	2.66665	0	Usual Care
156	0	8.75221	0	Molnupiravir
156	3	5.39858	0	Molnupiravir
156	13	2.42372	0	Molnupiravir
157	0	6.7998	0	Usual Care
157	3	6.32077	0	Usual Care
157	14	2.93894	0	Usual Care
158	0	2.89187	0	Molnupiravir
159	0	7.06387	0	Molnupiravir
159	3	6.7475	0	Molnupiravir
160	0	6.78674	0	Usual Care
160	3	5.3124	0	Usual Care
160	13	3.06915	0	Usual Care
161	0	7.60348	0	Molnupiravir
161	3	5.83936	0	Molnupiravir
161	13	3.77196	0	Molnupiravir
162	0	7.52356	0	Molnupiravir
162	3	5.47464	0	Molnupiravir
163	0	8.34322	0	Molnupiravir
163	3	5.5698	0	Molnupiravir
163	13	2.47428	0	Molnupiravir
164	0	7.68237	0	Molnupiravir
164	3	7.23253	0	Molnupiravir
164	12	6.08819	0	Molnupiravir
165	0	8.95008	0	Molnupiravir
165	3	6.81626	0	Molnupiravir
165	13	2.1707	0	Molnupiravir
166	0	6.13536	0	Molnupiravir
166	3	5.59153	0	Molnupiravir
167	0	7.24765	0	Usual Care
167	3	5.15516	0	Usual Care
168	0	7.4937	0	Usual Care
168	3	6.57541	0	Usual Care
168	13	2.73063	0	Usual Care
169	0	6.36295	0	Usual Care
169	3	6.68134	0	Usual Care
169	13	3.37277	0	Usual Care
170	0	7.27207	0	Usual Care
170	3	6.25076	0	Usual Care
171	0	6.55992	0	Usual Care
171	3	6.88544	0	Usual Care
172	0	7.36923	0	Usual Care
173	0	6.55824	0	Usual Care
173	13	4.59713	0	Usual Care
174	0	7.85171	0	Usual Care
174	3	5.63575	0	Usual Care
175	0	8.3378	0	Molnupiravir
175	3	5.58198	0	Molnupiravir
176	0	5.66976	0	Usual Care
176	2	4.18439	0	Usual Care
176	12	2.71303	0	Usual Care
177	0	7.31057	0	Usual Care
177	3	7.28817	0	Usual Care
177	13	3.36208	0	Usual Care
178	0	6.0948	0	Molnupiravir
178	3	4.30603	0	Molnupiravir
179	0	4.88411	0	Molnupiravir
179	3	2.56326	0	Molnupiravir
180	0	8.02038	0	Usual Care
180	3	5.14593	0	Usual Care
180	13	2.95827	0	Usual Care
181	0	8.43756	0	Molnupiravir
181	3	5.11605	0	Molnupiravir
181	13	4.98119	0	Molnupiravir
182	0	6.44848	0	Usual Care
182	3	5.68369	0	Usual Care
182	13	2.40498	0	Usual Care
183	0	7.07402	0	Molnupiravir
183	3	2.17209	0	Molnupiravir
184	0	5.71876	0	Molnupiravir
184	3	5.32195	0	Molnupiravir
184	13	2.41058	0	Molnupiravir
185	0	7.6258	0	Molnupiravir
185	3	6.42187	0	Molnupiravir
185	14	2.69349	0	Molnupiravir
186	0	7.68477	0	Usual Care
186	3	5.59557	0	Usual Care
186	13	2.17391	0	Usual Care
187	0	7.49567	0	Molnupiravir
187	3	6.35759	0	Molnupiravir
187	13	2.12855	0	Molnupiravir
188	0	7.86872	0	Usual Care
188	3	5.46476	0	Usual Care
189	0	8.01005	0	Usual Care
189	3	7.39591	0	Usual Care
189	13	5.45541	0	Usual Care
190	0	7.36569	0	Usual Care
190	3	6.95264	0	Usual Care
191	0	7.73697	0	Usual Care
191	3	4.02871	0	Usual Care
191	13	2.70352	0	Usual Care
192	0	7.54685	0	Usual Care
192	4	5.79205	0	Usual Care
193	0	6.34389	0	Usual Care
193	3	6.10682	0	Usual Care
194	0	7.48982	0	Molnupiravir
194	3	5.37883	0	Molnupiravir
194	13	3.5128	0	Molnupiravir
195	0	7.02593	0	Molnupiravir
195	3	6.4071	0	Molnupiravir
196	0	7.91355	0	Molnupiravir
196	3	5.27307	0	Molnupiravir
196	13	6.57678	0	Molnupiravir
197	0	6.89933	0	Usual Care
197	3	5.25013	0	Usual Care
198	0	8.03918	0	Usual Care
198	3	8.11154	0	Usual Care
199	0	6.44238	0	Usual Care
199	3	7.29328	0	Usual Care
200	0	5.98688	0	Usual Care
200	3	3.42491	0	Usual Care
200	13	2.12096	0	Usual Care
201	0	7.94974	0	Molnupiravir
201	3	5.60203	0	Molnupiravir
201	13	3.62699	0	Molnupiravir
202	0	7.5195	0	Molnupiravir
202	3	6.17036	0	Molnupiravir
202	13	6.72083	0	Molnupiravir
203	0	7.30263	0	Usual Care
203	3	7.49089	0	Usual Care
204	0	8.80406	0	Usual Care
204	2	7.3855	0	Usual Care
204	12	3.52451	0	Usual Care
205	0	6.73342	0	Molnupiravir
205	3	2.74574	0	Molnupiravir
206	0	6.17132	0	Usual Care
206	3	6.04591	0	Usual Care
207	0	6.29472	0	Usual Care
207	2	6.31044	0	Usual Care
208	13	3.64665	0	Usual Care
209	0	7.92187	0	Molnupiravir
209	3	4.98479	0	Molnupiravir
209	12	6.13152	0	Molnupiravir
210	0	7.99297	0	Molnupiravir
210	3	5.99721	0	Molnupiravir
211	0	8.12113	0	Molnupiravir
211	3	6.82211	0	Molnupiravir
212	0	8.19332	0	Usual Care
212	3	7.52706	0	Usual Care
213	0	6.18927	0	Molnupiravir
213	3	3.51369	0	Molnupiravir
213	13	4.91501	0	Molnupiravir
214	0	7.62491	0	Usual Care
214	3	8.81781	0	Usual Care
214	13	2.80199	0	Usual Care
215	0	7.6256	0	Molnupiravir
215	3	4.52368	0	Molnupiravir
215	13	3.48997	0	Molnupiravir
216	0	8.54464	0	Usual Care
216	3	7.47806	0	Usual Care
216	13	3.56067	0	Usual Care
217	0	8.53499	0	Usual Care
217	2	7.92471	0	Usual Care
217	12	3.07135	0	Usual Care
218	0	6.74658	0	Molnupiravir
218	3	3.6431	0	Molnupiravir
219	0	8.26631	0	Usual Care
219	5	5.40749	0	Usual Care
220	0	8.01155	0	Usual Care
220	3	6.45066	0	Usual Care
221	0	7.12897	0	Usual Care
221	5	6.19742	0	Usual Care
222	0	6.27409	0	Molnupiravir
222	3	6.05352	0	Molnupiravir
222	13	2.37564	0	Molnupiravir
223	0	7.79951	0	Molnupiravir
223	3	5.03092	0	Molnupiravir
224	0	5.14001	0	Molnupiravir
225	0	4.88126	0	Usual Care
225	3	6.11071	0	Usual Care
226	0	8.43899	0	Molnupiravir
227	0	7.84285	0	Molnupiravir
227	3	4.91468	0	Molnupiravir
227	14	3.63485	0	Molnupiravir
228	0	7.03925	0	Usual Care
228	3	5.3805	0	Usual Care
229	0	6.04694	0	Molnupiravir
229	3	5.84019	0	Molnupiravir
230	0	8.36822	0	Usual Care
230	3	7.03981	0	Usual Care
230	9	3.18103	0	Usual Care
231	0	8.08967	0	Molnupiravir
231	3	5.62	0	Molnupiravir
232	0	7.26337	0	Molnupiravir
232	4	2.71983	0	Molnupiravir
233	0	8.02697	0	Usual Care
233	3	7.4032	0	Usual Care
233	13	2.15386	0	Usual Care
234	0	8.64719	0	Usual Care
234	3	8.80907	0	Usual Care
234	13	2.32692	0	Usual Care
235	0	7.65254	0	Molnupiravir
235	3	5.25227	0	Molnupiravir
235	13	2.81934	0	Molnupiravir
236	0	7.51064	0	Usual Care
236	4	6.42562	0	Usual Care
237	0	5.5161	0	Usual Care
237	3	6.51844	0	Usual Care
238	0	8.52229	0	Molnupiravir
238	3	3.68305	0	Molnupiravir
239	0	6.77897	0	Usual Care
239	3	6.4379	0	Usual Care
239	14	2.17376	0	Usual Care
240	0	8.6662	0	Usual Care
240	3	7.54704	0	Usual Care
241	0	7.89321	0	Usual Care
241	3	7.74017	0	Usual Care
242	0	8.68206	0	Usual Care
242	4	5.96679	0	Usual Care
243	0	6.47445	0	Usual Care
244	0	8.06533	0	Molnupiravir
244	3	7.01873	0	Molnupiravir
244	13	4.65884	0	Molnupiravir
245	0	6.54046	0	Usual Care
245	3	6.58345	0	Usual Care
245	13	2.29359	0	Usual Care
246	0	7.55914	0	Molnupiravir
246	3	6.9529	0	Molnupiravir
246	13	4.00993	0	Molnupiravir
247	0	7.93037	0	Molnupiravir
247	13	2.45947	0	Molnupiravir
248	0	8.30218	0	Molnupiravir
248	3	5.31693	0	Molnupiravir
248	13	3.65918	0	Molnupiravir
249	0	7.35593	0	Usual Care
249	3	5.38791	0	Usual Care
249	13	3.07448	0	Usual Care
250	0	8.10883	0	Usual Care
250	3	5.86801	0	Usual Care
250	13	3.46417	0	Usual Care
251	0	7.27746	0	Usual Care
251	2	3.74891	0	Usual Care
252	0	8.61964	0	Usual Care
252	3	7.25234	0	Usual Care
252	13	3.65101	0	Usual Care
253	0	6.98932	0	Usual Care
253	3	6.77063	0	Usual Care
254	0	8.63949	0	Molnupiravir
254	3	6.88073	0	Molnupiravir
254	13	2.08182	0	Molnupiravir
255	0	7.35562	0	Molnupiravir
255	3	5.44469	0	Molnupiravir
256	0	6.95098	0	Usual Care
256	3	6.09105	0	Usual Care
257	0	7.67413	0	Molnupiravir
257	3	3.69555	0	Molnupiravir
258	0	7.25481	0	Molnupiravir
258	3	5.95246	0	Molnupiravir
258	13	2.22067	0	Molnupiravir
259	0	7.82386	0	Molnupiravir
259	3	6.06755	0	Molnupiravir
260	0	7.82008	0	Usual Care
260	3	7.47995	0	Usual Care
260	13	3.54423	0	Usual Care
261	0	7.73371	0	Molnupiravir
261	3	4.48238	0	Molnupiravir
262	0	6.87082	0	Usual Care
262	3	4.70322	0	Usual Care
263	0	7.82807	0	Usual Care
263	3	7.01561	0	Usual Care
264	0	8.03465	0	Usual Care
264	3	4.61076	0	Usual Care
264	13	3.26455	0	Usual Care
265	0	8.61219	0	Usual Care
265	3	8.12511	0	Usual Care
265	13	8.70122	0	Usual Care
266	0	7.74849	0	Usual Care
266	3	5.68932	0	Usual Care
267	0	8.43722	0	Usual Care
267	3	6.64692	0	Usual Care
267	13	2.72874	0	Usual Care
268	0	7.75132	0	Molnupiravir
268	3	5.64541	0	Molnupiravir
269	0	8.28029	0	Molnupiravir
269	3	6.99017	0	Molnupiravir
270	0	7.12017	0	Molnupiravir
270	3	6.51135	0	Molnupiravir
271	0	7.17389	0	Molnupiravir
271	3	4.99124	0	Molnupiravir
272	0	2.06632	0	Molnupiravir
273	0	7.5734	0	Usual Care
273	3	7.68988	0	Usual Care
273	13	2.99475	0	Usual Care
274	0	7.10324	0	Molnupiravir
274	2	5.96847	0	Molnupiravir
274	14	3.10077	0	Molnupiravir
275	0	6.34841	0	Usual Care
275	3	3.18656	0	Usual Care
276	0	6.40959	0	Molnupiravir
276	3	5.01531	0	Molnupiravir
277	0	8.32568	0	Molnupiravir
277	3	6.61256	0	Molnupiravir
278	0	7.97306	0	Molnupiravir
278	3	6.91874	0	Molnupiravir
278	13	2.8796	0	Molnupiravir
279	0	7.91329	0	Usual Care
280	0	5.98171	0	Usual Care
280	3	5.74349	0	Usual Care
281	0	8.44522	0	Molnupiravir
281	3	5.97162	0	Molnupiravir
281	13	2.68334	0	Molnupiravir
282	0	7.08146	0	Molnupiravir
282	3	5.35053	0	Molnupiravir
283	0	6.36986	0	Usual Care
283	3	4.18384	0	Usual Care
284	0	8.06475	0	Molnupiravir
284	3	3.92384	0	Molnupiravir
285	0	7.48574	0	Usual Care
285	3	6.72745	0	Usual Care
285	13	4.02508	0	Usual Care
286	0	7.96495	0	Molnupiravir
286	3	5.98087	0	Molnupiravir
286	13	3.63433	0	Molnupiravir
287	0	8.69924	0	Usual Care
287	3	8.02322	0	Usual Care
287	13	2.94528	0	Usual Care
288	0	7.88005	0	Molnupiravir
289	0	6.35668	0	Usual Care
289	3	6.08362	0	Usual Care
290	0	6.68646	0	Usual Care
290	4	7.44131	0	Usual Care
290	13	3.29667	0	Usual Care
291	0	8.52233	0	Molnupiravir
291	3	5.06851	0	Molnupiravir
292	0	7.83509	0	Usual Care
292	3	6.17485	0	Usual Care
292	13	2.11482	0	Usual Care
293	0	7.86648	0	Usual Care
293	3	3.90886	0	Usual Care
294	0	5.6709	0	Molnupiravir
294	3	4.32798	0	Molnupiravir
294	13	2.87533	0	Molnupiravir
295	0	7.66335	0	Usual Care
295	3	6.39708	0	Usual Care
296	0	7.1515	0	Usual Care
296	3	6.27897	0	Usual Care
297	0	6.87677	0	Molnupiravir
297	3	3.99324	0	Molnupiravir
298	0	7.58862	0	Molnupiravir
298	3	5.444	0	Molnupiravir
299	0	8.28182	0	Molnupiravir
299	3	4.50938	0	Molnupiravir
299	13	2.76964	0	Molnupiravir
300	0	7.44779	0	Usual Care
300	4	6.17682	0	Usual Care
301	0	6.5127	0	Usual Care
301	3	5.56344	0	Usual Care
301	10	2.98669	0	Usual Care
302	0	6.93884	0	Usual Care
302	3	6.30296	0	Usual Care
302	13	2.41934	0	Usual Care
303	0	4.76805	0	Usual Care
303	3	3.78525	0	Usual Care
303	13	2.07463	0	Usual Care
304	0	8.08035	0	Usual Care
304	3	6.08491	0	Usual Care
305	0	6.82342	0	Usual Care
305	3	6.18663	0	Usual Care
306	0	7.14138	0	Molnupiravir
306	3	5.4282	0	Molnupiravir
306	13	3.55664	0	Molnupiravir
307	0	6.54186	0	Usual Care
307	3	5.00145	0	Usual Care
308	0	6.00323	0	Molnupiravir
308	3	4.57929	0	Molnupiravir
308	15	3.87097	0	Molnupiravir
309	0	7.15992	0	Usual Care
309	3	3.97293	0	Usual Care
309	13	4.7898	0	Usual Care
310	0	8.42527	0	Usual Care
310	3	5.90837	0	Usual Care
311	0	7.23988	0	Molnupiravir
312	0	7.13699	0	Usual Care
312	3	5.86754	0	Usual Care
313	0	6.28737	0	Usual Care
313	3	4.62458	0	Usual Care
313	13	2.44193	0	Usual Care
314	0	7.93853	0	Usual Care
314	3	6.35894	0	Usual Care
315	0	7.1965	0	Usual Care
315	3	5.83119	0	Usual Care
316	0	7.93287	0	Usual Care
316	3	6.03224	0	Usual Care
317	0	7.38893	0	Usual Care
317	3	7.01466	0	Usual Care
318	0	6.81443	0	Usual Care
318	3	6.47273	0	Usual Care
318	13	2.14431	0	Usual Care
319	0	6.32979	0	Molnupiravir
319	3	4.75951	0	Molnupiravir
320	0	5.81998	0	Usual Care
320	3	4.90821	0	Usual Care
320	13	2.55561	0	Usual Care
321	0	6.07013	0	Molnupiravir
321	3	4.74839	0	Molnupiravir
321	13	3.47864	0	Molnupiravir
322	0	8.86142	0	Molnupiravir
322	3	5.50235	0	Molnupiravir
323	0	6.3793	0	Usual Care
323	3	5.00105	0	Usual Care
324	0	7.81944	0	Molnupiravir
324	3	2.89819	0	Molnupiravir
324	14	4.46661	0	Molnupiravir
325	0	8.86193	0	Molnupiravir
325	3	6.46672	0	Molnupiravir
325	10	3.70369	0	Molnupiravir
326	0	8.30463	0	Usual Care
326	3	7.55403	0	Usual Care
327	0	8.13857	0	Molnupiravir
327	3	6.25377	0	Molnupiravir
328	0	7.55435	0	Usual Care
328	3	6.92562	0	Usual Care
329	0	7.44618	0	Molnupiravir
329	5	7.50154	0	Molnupiravir
330	0	6.52433	0	Usual Care
330	3	6.57488	0	Usual Care
331	0	7.84605	0	Usual Care
332	0	8.08416	0	Usual Care
332	3	5.38401	0	Usual Care
333	0	6.5716	0	Usual Care
333	5	2.15544	0	Usual Care
334	0	8.12174	0	Usual Care
335	0	6.69271	0	Molnupiravir
335	3	5.15171	0	Molnupiravir
335	13	2.88168	0	Molnupiravir
336	0	8.90814	0	Usual Care
336	3	6.36943	0	Usual Care
337	0	7.99376	0	Molnupiravir
337	3	6.50789	0	Molnupiravir
337	13	3.54742	0	Molnupiravir
338	0	6.91983	0	Molnupiravir
338	3	4.65469	0	Molnupiravir
339	0	7.98718	0	Usual Care
339	3	5.94757	0	Usual Care
340	0	6.1744	0	Usual Care
340	3	5.69556	0	Usual Care
340	13	2.07726	0	Usual Care
341	0	5.72352	0	Usual Care
341	3	4.47043	0	Usual Care
342	0	7.3289	0	Molnupiravir
342	3	4.94875	0	Molnupiravir
342	12	3.39504	0	Molnupiravir
343	0	8.75164	0	Usual Care
344	0	7.51226	0	Usual Care
344	13	3.86075	0	Usual Care
345	0	8.03043	0	Molnupiravir
345	3	5.1594	0	Molnupiravir
345	14	4.05802	0	Molnupiravir
346	0	8.51761	0	Usual Care
346	3	6.07244	0	Usual Care
346	13	2.41331	0	Usual Care
347	0	8.26371	0	Molnupiravir
347	3	4.01854	0	Molnupiravir
347	13	2.36871	0	Molnupiravir
348	0	7.55101	0	Usual Care
348	4	5.42801	0	Usual Care
349	0	8.47705	0	Usual Care
349	3	5.95079	0	Usual Care
349	13	3.36039	0	Usual Care
350	0	7.55893	0	Molnupiravir
350	3	5.17277	0	Molnupiravir
350	13	4.20267	0	Molnupiravir
351	0	7.34873	0	Molnupiravir
351	3	6.67306	0	Molnupiravir
352	0	6.24542	0	Molnupiravir
353	0	7.42151	0	Usual Care
353	3	6.42551	0	Usual Care
354	0	8.37632	0	Usual Care
354	3	6.29965	0	Usual Care
355	0	7.674	0	Molnupiravir
355	4	4.11481	0	Molnupiravir
355	13	2.15285	0	Molnupiravir
356	0	8.21054	0	Usual Care
356	3	6.657	0	Usual Care
356	13	3.44664	0	Usual Care
357	0	7.13618	0	Usual Care
357	3	2.4476	0	Usual Care
358	0	8.34887	0	Molnupiravir
358	3	6.46962	0	Molnupiravir
358	13	3.66429	0	Molnupiravir
359	0	4.62876	0	Usual Care
359	3	3.68301	0	Usual Care
360	0	8.88267	0	Usual Care
360	3	8.10942	0	Usual Care
360	13	4.5086	0	Usual Care
361	0	6.94979	0	Usual Care
361	3	7.19394	0	Usual Care
361	13	2.34707	0	Usual Care
362	0	6.17069	0	Molnupiravir
362	3	2.44158	0	Molnupiravir
363	0	6.53875	0	Molnupiravir
363	3	3.28847	0	Molnupiravir
363	15	4.86733	0	Molnupiravir
364	0	8.46784	0	Usual Care
364	3	6.36676	0	Usual Care
365	0	7.3909	0	Usual Care
365	3	8.07098	0	Usual Care
365	13	2.16023	0	Usual Care
366	0	8.3095	0	Molnupiravir
366	3	5.86328	0	Molnupiravir
366	13	5.08634	0	Molnupiravir
367	0	6.9713	0	Usual Care
367	3	7.87623	0	Usual Care
368	0	6.79551	0	Molnupiravir
368	3	4.14252	0	Molnupiravir
369	0	5.92773	0	Molnupiravir
369	3	3.40546	0	Molnupiravir
370	0	7.00088	0	Usual Care
371	0	6.66769	0	Usual Care
371	3	5.95257	0	Usual Care
371	13	3.05414	0	Usual Care
372	0	8.49559	0	Usual Care
373	0	7.38102	0	Usual Care
373	3	5.38522	0	Usual Care
374	0	7.54701	0	Usual Care
374	3	6.34443	0	Usual Care
375	0	8.53338	0	Molnupiravir
375	14	2.15551	0	Molnupiravir
376	0	7.74446	0	Molnupiravir
376	3	5.7149	0	Molnupiravir
377	0	8.51571	0	Usual Care
377	3	7.16123	0	Usual Care
377	13	2.19556	0	Usual Care
378	0	7.05102	0	Usual Care
378	3	6.32518	0	Usual Care
379	0	7.68829	0	Usual Care
379	3	5.89095	0	Usual Care
379	12	5.53817	0	Usual Care
380	0	6.80433	0	Molnupiravir
380	3	4.91793	0	Molnupiravir
380	13	2.97612	0	Molnupiravir
381	0	7.06101	0	Usual Care
382	0	7.9881	0	Usual Care
382	3	5.66884	0	Usual Care
382	13	2.47781	0	Usual Care
383	0	7.95403	0	Molnupiravir
383	4	5.35844	0	Molnupiravir
384	0	8.80036	0	Usual Care
384	2	7.32298	0	Usual Care
384	13	2.70468	0	Usual Care
385	0	7.7087	0	Usual Care
386	0	4.06353	0	Usual Care
386	3	3.50486	0	Usual Care
387	0	8.74185	0	Molnupiravir
387	4	5.47823	0	Molnupiravir
387	13	3.81534	0	Molnupiravir
388	0	6.98947	0	Molnupiravir
388	4	2.15064	0	Molnupiravir
389	0	6.78342	0	Usual Care
389	4	5.18553	0	Usual Care
390	0	7.70421	0	Usual Care
390	4	5.647	0	Usual Care
391	0	8.58985	0	Molnupiravir
391	4	4.38397	0	Molnupiravir
392	3	8.03953	0	Usual Care
393	0	9.31546	0	Molnupiravir
393	5	5.94263	0	Molnupiravir
394	0	8.3422	0	Usual Care
394	4	6.42233	0	Usual Care
394	13	2.13011	0	Usual Care
395	0	7.22042	0	Molnupiravir
396	0	7.73949	0	Molnupiravir
396	4	6.02108	0	Molnupiravir
396	13	3.72242	0	Molnupiravir
397	0	8.39246	0	Usual Care
397	3	6.32301	0	Usual Care
398	0	7.31542	0	Molnupiravir
398	4	4.51895	0	Molnupiravir
399	0	7.84657	0	Molnupiravir
400	0	6.08908	0	Usual Care
400	4	4.98145	0	Usual Care
400	13	3.89037	0	Usual Care
401	0	7.13117	0	Molnupiravir
401	4	4.73583	0	Molnupiravir
401	13	2.1335	0	Molnupiravir
402	0	7.7304	0	Usual Care
402	4	4.94531	0	Usual Care
403	0	8.30739	0	Molnupiravir
403	4	4.25745	0	Molnupiravir
404	0	7.98153	0	Usual Care
404	4	6.43055	0	Usual Care
404	14	2.37924	0	Usual Care
405	0	8.64735	0	Molnupiravir
405	5	4.12101	0	Molnupiravir
405	14	2.37437	0	Molnupiravir
406	0	8.74745	0	Molnupiravir
406	4	6.37193	0	Molnupiravir
406	13	4.86799	0	Molnupiravir
407	0	5.35885	0	Usual Care
408	0	6.43957	0	Usual Care
408	4	2.32687	0	Usual Care
408	13	2.74023	0	Usual Care
409	0	8.5062	0	Usual Care
409	4	5.35304	0	Usual Care
410	0	6.77914	0	Usual Care
410	4	5.42416	0	Usual Care
411	0	8.27677	0	Molnupiravir
411	4	5.22223	0	Molnupiravir
412	0	8.14325	0	Molnupiravir
412	4	4.4792	0	Molnupiravir
413	0	6.75102	0	Usual Care
413	4	4.77317	0	Usual Care
414	0	5.19599	0	Usual Care
414	4	2.93121	0	Usual Care
415	0	8.22159	0	Usual Care
415	4	5.94872	0	Usual Care
416	0	8.50268	0	Molnupiravir
416	5	6.26422	0	Molnupiravir
416	14	2.12503	0	Molnupiravir
417	0	8.20616	0	Usual Care
417	4	5.6651	0	Usual Care
418	0	6.88445	0	Usual Care
418	4	6.12918	0	Usual Care
418	15	2.12017	0	Usual Care
419	0	8.08425	0	Molnupiravir
419	4	5.08855	0	Molnupiravir
420	0	8.83292	0	Usual Care
420	4	7.04163	0	Usual Care
421	0	8.19473	0	Usual Care
421	4	4.86337	0	Usual Care
422	0	7.02103	0	Molnupiravir
422	4	3.47523	0	Molnupiravir
423	0	8.51195	0	Usual Care
423	4	6.3551	0	Usual Care
424	0	6.36858	0	Molnupiravir
424	13	2.11272	0	Molnupiravir
425	0	8.35305	0	Usual Care
425	4	6.67811	0	Usual Care
425	13	2.48034	0	Usual Care
426	0	8.21743	0	Molnupiravir
426	5	4.00403	0	Molnupiravir
426	16	2.73462	0	Molnupiravir
427	0	7.91703	0	Usual Care
428	0	8.36178	0	Molnupiravir
428	6	5.40153	0	Molnupiravir
428	13	6.4654	0	Molnupiravir
429	0	7.30125	0	Usual Care
429	4	6.41429	0	Usual Care
430	0	8.4576	0	Usual Care
430	4	6.43704	0	Usual Care
431	0	5.288	0	Usual Care
432	0	4.25811	0	Usual Care
432	4	3.18405	0	Usual Care
433	0	7.18397	0	Usual Care
433	4	5.04707	0	Usual Care
434	0	8.38428	0	Usual Care
434	4	7.62207	0	Usual Care
434	13	2.84696	0	Usual Care
435	0	7.81484	0	Molnupiravir
436	0	7.579	0	Molnupiravir
436	4	5.19605	0	Molnupiravir
437	0	7.37171	0	Molnupiravir
438	0	7.59813	0	Molnupiravir
438	3	4.69878	0	Molnupiravir
439	0	8.1054	0	Molnupiravir
439	4	5.55341	0	Molnupiravir
439	13	3.50147	0	Molnupiravir
440	0	8.45659	0	Usual Care
440	4	6.61558	0	Usual Care
441	0	6.88791	0	Usual Care
441	4	5.9637	0	Usual Care
442	0	8.67504	0	Molnupiravir
442	4	6.18984	0	Molnupiravir
442	13	5.59348	0	Molnupiravir
443	0	5.05293	0	Usual Care
444	0	8.19281	0	Usual Care
444	4	3.95716	0	Usual Care
444	14	2.09462	0	Usual Care
445	0	7.75536	0	Usual Care
445	4	6.58296	0	Usual Care
445	13	2.14231	0	Usual Care
446	0	8.39849	0	Molnupiravir
446	4	3.76909	0	Molnupiravir
446	13	3.99318	0	Molnupiravir
447	0	7.35241	0	Molnupiravir
447	5	3.84114	0	Molnupiravir
448	0	7.95708	0	Molnupiravir
448	4	3.18693	0	Molnupiravir
449	0	6.51604	0	Usual Care
449	4	3.6359	0	Usual Care
450	0	7.5444	0	Molnupiravir
450	4	6.6744	0	Molnupiravir
451	0	7.58378	0	Usual Care
451	4	6.2952	0	Usual Care
452	0	8.64781	0	Usual Care
452	4	4.68286	0	Usual Care
453	0	6.12155	0	Usual Care
453	4	4.92937	0	Usual Care
453	13	2.62228	0	Usual Care
454	0	9.02457	0	Usual Care
454	5	7.52259	0	Usual Care
454	14	5.28904	0	Usual Care
455	0	8.11128	0	Molnupiravir
455	4	6.95195	0	Molnupiravir
455	13	5.10197	0	Molnupiravir
456	0	6.62619	0	Usual Care
456	4	6.07329	0	Usual Care
457	0	7.08592	0	Molnupiravir
457	4	5.67878	0	Molnupiravir
458	0	6.79565	0	Usual Care
458	4	4.398	0	Usual Care
459	0	8.16594	0	Molnupiravir
459	4	2.35539	0	Molnupiravir
460	0	7.52937	0	Molnupiravir
460	4	3.686	0	Molnupiravir
461	0	7.62376	0	Usual Care
461	4	6.09238	0	Usual Care
462	0	7.32079	0	Usual Care
462	4	6.08964	0	Usual Care
463	0	5.39004	0	Molnupiravir
464	0	7.56899	0	Molnupiravir
464	4	4.11084	0	Molnupiravir
465	0	8.80996	0	Molnupiravir
465	4	3.78019	0	Molnupiravir
466	0	6.60976	0	Usual Care
466	4	5.25204	0	Usual Care
466	13	3.97833	0	Usual Care
467	0	7.24845	0	Usual Care
467	4	5.77514	0	Usual Care
468	0	8.20131	0	Molnupiravir
468	4	7.85305	0	Molnupiravir
468	13	4.21125	0	Molnupiravir
469	0	7.51386	0	Molnupiravir
470	0	8.66117	0	Molnupiravir
470	5	3.75512	0	Molnupiravir
470	13	3.00205	0	Molnupiravir
471	0	6.88139	0	Usual Care
471	4	2.41707	0	Usual Care
472	0	7.27812	0	Usual Care
472	4	5.72515	0	Usual Care
473	0	6.74983	0	Usual Care
473	4	6.54644	0	Usual Care
474	0	5.86859	0	Molnupiravir
474	5	5.06014	0	Molnupiravir
475	0	9.61048	0	Usual Care
476	0	7.11793	0	Molnupiravir
476	3	3.5417	0	Molnupiravir
476	12	2.09945	0	Molnupiravir
477	0	7.48691	0	Molnupiravir
477	3	6.44193	0	Molnupiravir
478	0	5.74515	0	Usual Care
478	4	2.46625	0	Usual Care
479	0	6.58145	0	Usual Care
479	4	5.87404	0	Usual Care
479	13	2.97119	0	Usual Care
480	0	8.254	0	Usual Care
480	4	7.49881	0	Usual Care
481	0	7.13191	0	Molnupiravir
481	4	3.40673	0	Molnupiravir
482	0	5.62302	0	Molnupiravir
482	4	2.83173	0	Molnupiravir
483	0	9.1824	0	Molnupiravir
484	0	8.85006	0	Molnupiravir
485	0	8.03391	0	Molnupiravir
485	4	6.26197	0	Molnupiravir
485	13	2.07949	0	Molnupiravir
486	0	7.75368	0	Usual Care
486	4	4.7108	0	Usual Care
487	0	8.1309	0	Usual Care
487	4	5.59136	0	Usual Care
488	0	7.91907	0	Molnupiravir
488	4	5.3274	0	Molnupiravir
489	0	8.04175	0	Molnupiravir
489	4	3.52362	0	Molnupiravir
489	13	2.60379	0	Molnupiravir
490	0	8.96203	0	Molnupiravir
490	5	6.10936	0	Molnupiravir
491	0	7.07594	0	Molnupiravir
491	5	3.31517	0	Molnupiravir
492	0	7.46381	0	Usual Care
492	4	5.70065	0	Usual Care
493	0	7.32171	0	Molnupiravir
493	5	3.14919	0	Molnupiravir
494	0	9.0461	0	Molnupiravir
494	4	2.9305	0	Molnupiravir
495	0	9.02239	0	Molnupiravir
495	4	4.96838	0	Molnupiravir
495	13	2.16065	0	Molnupiravir
496	0	8.73102	0	Usual Care
496	4	7.42685	0	Usual Care
496	13	2.39704	0	Usual Care
497	0	6.06852	0	Usual Care
497	4	6.44616	0	Usual Care
498	0	6.02096	0	Usual Care
499	0	6.50528	0	Molnupiravir
499	4	2.59517	0	Molnupiravir
500	0	4.2146	0	Usual Care
501	0	3.31003	0	Molnupiravir
501	4	2.66577	0	Molnupiravir
502	0	8.65457	0	Molnupiravir
502	11	2.15654	0	Molnupiravir
503	0	6.78947	0	Usual Care
503	4	6.56914	0	Usual Care
504	0	8.47689	0	Molnupiravir
504	3	5.44196	0	Molnupiravir
505	0	8.09004	0	Molnupiravir
505	5	3.50366	0	Molnupiravir
506	0	8.10504	0	Usual Care
506	4	7.17973	0	Usual Care
506	13	4.47512	0	Usual Care
507	0	7.67489	0	Usual Care
507	4	2.06603	0	Usual Care
508	3	5.85615	0	Usual Care
509	0	8.45447	0	Molnupiravir
509	4	5.78362	0	Molnupiravir
510	0	8.1596	0	Usual Care
510	4	6.47356	0	Usual Care
511	0	7.98125	0	Usual Care
511	4	6.32753	0	Usual Care
512	0	8.5707	0	Molnupiravir
512	4	6.14724	0	Molnupiravir
512	13	4.13445	0	Molnupiravir
513	0	8.22707	0	Usual Care
513	4	4.89105	0	Usual Care
514	0	7.5624	0	Molnupiravir
514	3	4.00052	0	Molnupiravir
515	0	8.85827	0	Molnupiravir
515	4	6.04598	0	Molnupiravir
515	13	2.31788	0	Molnupiravir
516	0	8.03939	0	Molnupiravir
516	4	3.57282	0	Molnupiravir
517	0	8.45025	0	Usual Care
518	0	6.58288	0	Usual Care
518	4	5.22722	0	Usual Care
518	13	2.47403	0	Usual Care
519	0	7.63367	0	Usual Care
519	4	2.05963	0	Usual Care
520	0	7.70625	0	Usual Care
520	4	7.54694	0	Usual Care
521	0	6.81126	0	Usual Care
522	0	5.90272	0	Usual Care
522	4	4.09809	0	Usual Care
523	0	8.18597	0	Usual Care
523	4	7.08087	0	Usual Care
524	0	7.59016	0	Molnupiravir
524	4	3.91111	0	Molnupiravir
525	0	8.73801	0	Usual Care
525	3	7.32971	0	Usual Care
525	10	5.23716	0	Usual Care
526	0	7.97881	0	Molnupiravir
526	5	2.75068	0	Molnupiravir
527	0	7.60628	0	Usual Care
527	4	3.8465	0	Usual Care
528	0	7.55349	0	Molnupiravir
528	4	5.35308	0	Molnupiravir
528	13	2.42931	0	Molnupiravir
529	0	7.715	0	Usual Care
529	4	7.24891	0	Usual Care
529	13	5.04763	0	Usual Care
530	0	7.92591	0	Molnupiravir
530	5	7.58574	0	Molnupiravir
531	0	3.4755	0	Molnupiravir
532	0	8.39638	0	Molnupiravir
532	5	3.03619	0	Molnupiravir
533	0	8.62317	0	Molnupiravir
533	4	5.51813	0	Molnupiravir
534	0	8.96876	0	Usual Care
534	4	7.65509	0	Usual Care
534	13	5.32284	0	Usual Care
535	0	7.84169	0	Molnupiravir
535	4	5.47053	0	Molnupiravir
535	13	2.63807	0	Molnupiravir
536	0	6.62013	0	Molnupiravir
536	4	4.74441	0	Molnupiravir
536	13	3.97222	0	Molnupiravir
537	0	7.63771	0	Usual Care
537	4	5.20549	0	Usual Care
538	0	7.11096	0	Molnupiravir
539	0	6.9487	0	Usual Care
539	4	3.86088	0	Usual Care
540	0	7.2365	0	Usual Care
540	4	5.44761	0	Usual Care
541	0	7.99155	0	Molnupiravir
541	4	6.25433	0	Molnupiravir
541	13	3.34936	0	Molnupiravir
542	0	7.51022	0	Usual Care
542	9	6.1674	0	Usual Care
542	14	3.5681	0	Usual Care
543	0	6.19222	0	Usual Care
543	1	7.23212	0	Usual Care
543	2	6.97213	0	Usual Care
543	3	5.47253	0	Usual Care
543	4	5.53189	0	Usual Care
543	5	3.40994	0	Usual Care
543	6	2.05615	0	Usual Care
544	0	8.43703	0	Usual Care
544	1	7.86251	0	Usual Care
544	2	7.32129	0	Usual Care
544	3	7.93566	0	Usual Care
544	4	6.57053	0	Usual Care
544	5	5.62566	0	Usual Care
544	6	5.03507	0	Usual Care
544	13	2.96503	0	Usual Care
545	0	8.24839	0	Usual Care
545	1	8.00167	0	Usual Care
545	2	8.03827	0	Usual Care
545	3	7.29093	0	Usual Care
546	0	6.79839	0	Molnupiravir
546	1	6.75593	0	Molnupiravir
546	2	5.15917	0	Molnupiravir
546	3	4.79364	0	Molnupiravir
546	4	5.37597	0	Molnupiravir
546	5	4.73967	0	Molnupiravir
546	6	4.20468	0	Molnupiravir
547	0	7.12707	0	Molnupiravir
547	1	7.80707	0	Molnupiravir
547	2	6.87956	0	Molnupiravir
547	3	6.70448	0	Molnupiravir
547	4	6.69396	0	Molnupiravir
547	5	5.22042	0	Molnupiravir
547	6	4.40458	0	Molnupiravir
547	13	2.45749	0	Molnupiravir
548	0	5.8302	0	Molnupiravir
548	1	3.8518	0	Molnupiravir
548	2	4.0297	0	Molnupiravir
548	3	2.59181	0	Molnupiravir
549	0	7.80122	0	Molnupiravir
549	1	6.6351	0	Molnupiravir
549	2	7.0009	0	Molnupiravir
549	3	3.52473	0	Molnupiravir
549	4	5.34919	0	Molnupiravir
549	6	5.10444	0	Molnupiravir
549	13	3.48333	0	Molnupiravir
550	0	7.46627	0	Molnupiravir
550	1	7.5389	0	Molnupiravir
550	2	6.99846	0	Molnupiravir
550	3	5.6659	0	Molnupiravir
550	4	5.46861	0	Molnupiravir
550	5	3.56165	0	Molnupiravir
550	13	2.59666	0	Molnupiravir
551	0	8.50765	0	Usual Care
551	1	7.97273	0	Usual Care
551	2	7.36282	0	Usual Care
551	3	7.33238	0	Usual Care
551	4	6.70229	0	Usual Care
551	5	6.58072	0	Usual Care
551	6	7.14568	0	Usual Care
551	13	4.67708	0	Usual Care
552	0	5.7892	0	Usual Care
552	1	7.09668	0	Usual Care
552	2	5.48121	0	Usual Care
552	3	5.60693	0	Usual Care
552	4	4.72725	0	Usual Care
552	5	3.85757	0	Usual Care
552	6	2.52981	0	Usual Care
553	0	7.98592	0	Usual Care
553	1	6.9827	0	Usual Care
553	2	6.58068	0	Usual Care
553	3	5.94374	0	Usual Care
553	4	7.14893	0	Usual Care
553	5	4.68919	0	Usual Care
553	6	3.54091	0	Usual Care
553	13	2.20598	0	Usual Care
554	0	8.35332	0	Usual Care
554	1	8.31499	0	Usual Care
554	2	7.06983	0	Usual Care
554	3	6.73566	0	Usual Care
554	4	4.64989	0	Usual Care
554	5	5.16093	0	Usual Care
554	6	4.23074	0	Usual Care
555	0	6.56165	0	Usual Care
555	1	7.58591	0	Usual Care
555	2	7.35489	0	Usual Care
555	3	6.81545	0	Usual Care
555	4	6.00751	0	Usual Care
555	5	6.49431	0	Usual Care
555	6	5.58628	0	Usual Care
556	0	8.28866	0	Usual Care
556	1	6.59838	0	Usual Care
556	2	6.15967	0	Usual Care
556	3	5.68463	0	Usual Care
556	4	6.10091	0	Usual Care
556	5	6.50449	0	Usual Care
556	6	6.14654	0	Usual Care
556	14	4.04584	0	Usual Care
557	0	8.29443	0	Molnupiravir
557	1	7.37975	0	Molnupiravir
557	2	6.20642	0	Molnupiravir
557	3	6.24379	0	Molnupiravir
557	4	4.72131	0	Molnupiravir
557	5	4.95822	0	Molnupiravir
557	6	5.12998	0	Molnupiravir
557	13	5.11092	0	Molnupiravir
558	0	6.80648	0	Usual Care
558	1	7.04333	0	Usual Care
558	2	6.88496	0	Usual Care
558	3	6.51828	0	Usual Care
558	4	4.34286	0	Usual Care
558	5	4.9736	0	Usual Care
558	6	2.88946	0	Usual Care
559	0	8.24705	0	Molnupiravir
559	1	7.58487	0	Molnupiravir
559	2	6.45302	0	Molnupiravir
559	3	5.92346	0	Molnupiravir
559	4	3.33101	0	Molnupiravir
560	0	8.61754	0	Molnupiravir
560	1	6.85523	0	Molnupiravir
560	2	7.1541	0	Molnupiravir
560	3	7.02677	0	Molnupiravir
560	4	5.81374	0	Molnupiravir
560	5	2.95617	0	Molnupiravir
560	6	3.58095	0	Molnupiravir
560	13	4.28343	0	Molnupiravir
561	0	8.42795	0	Usual Care
561	1	8.04956	0	Usual Care
561	2	7.90514	0	Usual Care
561	3	6.74702	0	Usual Care
561	4	5.66723	0	Usual Care
561	5	5.57228	0	Usual Care
561	6	6.42758	0	Usual Care
562	1	6.06907	0	Usual Care
562	2	5.16305	0	Usual Care
562	3	3.07943	0	Usual Care
562	5	2.77694	0	Usual Care
563	0	7.90784	0	Usual Care
563	5	7.16943	0	Usual Care
563	14	3.52636	0	Usual Care
564	0	5.85855	0	Molnupiravir
564	5	2.99313	0	Molnupiravir
565	0	3.60158	0	Usual Care
565	1	5.45655	0	Usual Care
565	2	5.1361	0	Usual Care
565	3	4.51168	0	Usual Care
565	4	4.36429	0	Usual Care
565	5	3.42227	0	Usual Care
565	6	3.31408	0	Usual Care
566	0	4.50199	0	Usual Care
566	1	4.68118	0	Usual Care
566	2	4.22466	0	Usual Care
566	3	3.01018	0	Usual Care
566	4	3.65691	0	Usual Care
567	0	4.48386	0	Molnupiravir
567	1	4.24227	0	Molnupiravir
567	2	2.68034	0	Molnupiravir
568	0	4.74953	0	Molnupiravir
568	1	2.35856	0	Molnupiravir
568	2	2.17686	0	Molnupiravir
569	0	8.35991	0	Usual Care
569	4	6.03791	0	Usual Care
570	0	7.612	0	Usual Care
570	1	7.30964	0	Usual Care
570	2	7.39331	0	Usual Care
570	3	6.24754	0	Usual Care
570	4	5.28893	0	Usual Care
570	5	6.60094	0	Usual Care
570	6	5.47294	0	Usual Care
570	13	2.90706	0	Usual Care
571	0	5.58927	0	Usual Care
573	0	7.04336	0	Molnupiravir
573	4	5.76447	0	Molnupiravir
574	0	5.6403	0	Molnupiravir
574	1	6.40551	0	Molnupiravir
574	2	3.83055	0	Molnupiravir
574	3	3.95803	0	Molnupiravir
574	4	3.04035	0	Molnupiravir
574	5	2.40243	0	Molnupiravir
575	0	8.01463	0	Usual Care
576	0	5.61577	0	Usual Care
576	1	6.18622	0	Usual Care
576	2	5.08271	0	Usual Care
576	3	7.47684	0	Usual Care
576	4	6.17652	0	Usual Care
576	5	5.14168	0	Usual Care
576	6	4.03861	0	Usual Care
577	0	8.0216	0	Usual Care
578	0	6.16342	0	Molnupiravir
578	1	5.50487	0	Molnupiravir
578	2	5.74685	0	Molnupiravir
578	3	4.21154	0	Molnupiravir
578	5	3.24144	0	Molnupiravir
579	0	6.90762	0	Molnupiravir
579	2	5.67115	0	Molnupiravir
579	3	4.50313	0	Molnupiravir
579	4	3.40977	0	Molnupiravir
579	5	3.56892	0	Molnupiravir
579	6	3.23499	0	Molnupiravir
580	0	5.75458	0	Molnupiravir
580	4	2.82806	0	Molnupiravir
581	0	6.86064	0	Usual Care
581	4	5.46438	0	Usual Care
5	14	1.7364	1	Usual Care
7	13	1.7364	1	Usual Care
9	13	1.7364	1	Usual Care
10	13	1.7364	1	Usual Care
12	13	1.7364	1	Usual Care
18	4	1.7364	1	Molnupiravir
18	13	1.7364	1	Molnupiravir
20	13	1.7364	1	Usual Care
29	13	1.7364	1	Usual Care
31	5	1.7364	1	Molnupiravir
31	6	1.7364	1	Molnupiravir
31	13	1.7364	1	Molnupiravir
32	13	1.7364	1	Molnupiravir
35	5	1.7364	1	Molnupiravir
38	13	1.7364	1	Usual Care
41	6	1.7364	1	Molnupiravir
41	13	1.7364	1	Molnupiravir
46	13	1.7364	1	Usual Care
47	1	1.7364	1	Molnupiravir
47	2	1.7364	1	Molnupiravir
47	3	1.7364	1	Molnupiravir
47	4	1.7364	1	Molnupiravir
47	5	1.7364	1	Molnupiravir
47	6	1.7364	1	Molnupiravir
47	13	1.7364	1	Molnupiravir
51	13	1.7364	1	Usual Care
56	13	1.7364	1	Usual Care
58	13	1.7364	1	Molnupiravir
60	13	1.7364	1	Usual Care
61	13	1.7364	1	Molnupiravir
63	13	1.7364	1	Usual Care
65	13	1.7364	1	Molnupiravir
66	13	1.7364	1	Usual Care
67	13	1.7364	1	Molnupiravir
69	13	1.7364	1	Molnupiravir
71	13	1.7364	1	Usual Care
72	13	1.7364	1	Molnupiravir
75	12	1.7364	1	Molnupiravir
76	15	1.7364	1	Molnupiravir
77	13	1.7364	1	Usual Care
78	14	1.7364	1	Molnupiravir
79	13	1.7364	1	Usual Care
81	15	1.7364	1	Usual Care
82	14	1.7364	1	Molnupiravir
83	14	1.7364	1	Usual Care
84	13	1.7364	1	Usual Care
86	13	1.7364	1	Usual Care
92	3	1.7364	1	Usual Care
93	13	1.7364	1	Molnupiravir
96	13	1.7364	1	Usual Care
99	12	1.7364	1	Molnupiravir
101	13	1.7364	1	Molnupiravir
102	13	1.7364	1	Usual Care
106	13	1.7364	1	Usual Care
107	13	1.7364	1	Usual Care
108	13	1.7364	1	Usual Care
109	13	1.7364	1	Usual Care
110	13	1.7364	1	Molnupiravir
111	13	1.7364	1	Usual Care
115	3	1.7364	1	Usual Care
115	13	1.7364	1	Usual Care
117	12	1.7364	1	Usual Care
122	13	1.7364	1	Usual Care
131	17	1.7364	1	Usual Care
134	11	1.7364	1	Usual Care
135	12	1.7364	1	Usual Care
136	12	1.7364	1	Usual Care
138	13	1.7364	1	Usual Care
139	13	1.7364	1	Usual Care
141	18	1.7364	1	Usual Care
142	3	1.7364	1	Usual Care
142	13	1.7364	1	Usual Care
144	13	1.7364	1	Molnupiravir
145	13	1.7364	1	Molnupiravir
146	13	1.7364	1	Usual Care
148	13	1.7364	1	Usual Care
149	18	1.7364	1	Usual Care
151	13	1.7364	1	Molnupiravir
158	3	1.7364	1	Molnupiravir
159	13	1.7364	1	Molnupiravir
167	13	1.7364	1	Usual Care
170	13	1.7364	1	Usual Care
171	15	1.7364	1	Usual Care
174	13	1.7364	1	Usual Care
175	13	1.7364	1	Molnupiravir
178	13	1.7364	1	Molnupiravir
179	13	1.7364	1	Molnupiravir
183	13	1.7364	1	Molnupiravir
188	12	1.7364	1	Usual Care
190	13	1.7364	1	Usual Care
193	13	1.7364	1	Usual Care
195	14	1.7364	1	Molnupiravir
197	13	1.7364	1	Usual Care
198	13	1.7364	1	Usual Care
199	13	1.7364	1	Usual Care
205	13	1.7364	1	Molnupiravir
206	16	1.7364	1	Usual Care
210	13	1.7364	1	Molnupiravir
211	15	1.7364	1	Molnupiravir
212	14	1.7364	1	Usual Care
218	12	1.7364	1	Molnupiravir
219	13	1.7364	1	Usual Care
220	13	1.7364	1	Usual Care
221	18	1.7364	1	Usual Care
223	10	1.7364	1	Molnupiravir
224	3	1.7364	1	Molnupiravir
224	13	1.7364	1	Molnupiravir
226	3	1.7364	1	Molnupiravir
229	13	1.7364	1	Molnupiravir
231	14	1.7364	1	Molnupiravir
232	14	1.7364	1	Molnupiravir
237	14	1.7364	1	Usual Care
238	14	1.7364	1	Molnupiravir
240	13	1.7364	1	Usual Care
241	14	1.7364	1	Usual Care
242	14	1.7364	1	Usual Care
243	13	1.7364	1	Usual Care
253	13	1.7364	1	Usual Care
255	12	1.7364	1	Molnupiravir
256	13	1.7364	1	Usual Care
257	14	1.7364	1	Molnupiravir
259	13	1.7364	1	Molnupiravir
261	13	1.7364	1	Molnupiravir
262	13	1.7364	1	Usual Care
263	13	1.7364	1	Usual Care
266	15	1.7364	1	Usual Care
269	13	1.7364	1	Molnupiravir
270	14	1.7364	1	Molnupiravir
271	13	1.7364	1	Molnupiravir
272	3	1.7364	1	Molnupiravir
272	13	1.7364	1	Molnupiravir
275	13	1.7364	1	Usual Care
276	13	1.7364	1	Molnupiravir
277	13	1.7364	1	Molnupiravir
280	13	1.7364	1	Usual Care
282	13	1.7364	1	Molnupiravir
283	13	1.7364	1	Usual Care
284	13	1.7364	1	Molnupiravir
288	14	1.7364	1	Molnupiravir
289	13	1.7364	1	Usual Care
293	13	1.7364	1	Usual Care
295	14	1.7364	1	Usual Care
296	13	1.7364	1	Usual Care
297	13	1.7364	1	Molnupiravir
298	14	1.7364	1	Molnupiravir
304	13	1.7364	1	Usual Care
305	13	1.7364	1	Usual Care
307	13	1.7364	1	Usual Care
310	13	1.7364	1	Usual Care
311	13	1.7364	1	Molnupiravir
312	13	1.7364	1	Usual Care
314	13	1.7364	1	Usual Care
316	17	1.7364	1	Usual Care
317	13	1.7364	1	Usual Care
319	14	1.7364	1	Molnupiravir
326	14	1.7364	1	Usual Care
327	14	1.7364	1	Molnupiravir
328	13	1.7364	1	Usual Care
329	23	1.7364	1	Molnupiravir
330	14	1.7364	1	Usual Care
332	14	1.7364	1	Usual Care
336	13	1.7364	1	Usual Care
339	14	1.7364	1	Usual Care
341	14	1.7364	1	Usual Care
348	14	1.7364	1	Usual Care
351	13	1.7364	1	Molnupiravir
353	13	1.7364	1	Usual Care
357	16	1.7364	1	Usual Care
359	13	1.7364	1	Usual Care
362	13	1.7364	1	Molnupiravir
364	13	1.7364	1	Usual Care
367	13	1.7364	1	Usual Care
368	13	1.7364	1	Molnupiravir
369	15	1.7364	1	Molnupiravir
373	14	1.7364	1	Usual Care
374	13	1.7364	1	Usual Care
376	13	1.7364	1	Molnupiravir
386	13	1.7364	1	Usual Care
388	13	1.7364	1	Molnupiravir
389	14	1.7364	1	Usual Care
390	13	1.7364	1	Usual Care
393	16	1.7364	1	Molnupiravir
395	4	1.7364	1	Molnupiravir
395	14	1.7364	1	Molnupiravir
397	13	1.7364	1	Usual Care
398	14	1.7364	1	Molnupiravir
399	5	1.7364	1	Molnupiravir
399	13	1.7364	1	Molnupiravir
402	13	1.7364	1	Usual Care
403	15	1.7364	1	Molnupiravir
409	13	1.7364	1	Usual Care
410	13	1.7364	1	Usual Care
411	13	1.7364	1	Molnupiravir
413	13	1.7364	1	Usual Care
414	13	1.7364	1	Usual Care
415	13	1.7364	1	Usual Care
417	13	1.7364	1	Usual Care
419	15	1.7364	1	Molnupiravir
420	13	1.7364	1	Usual Care
421	13	1.7364	1	Usual Care
422	13	1.7364	1	Molnupiravir
423	14	1.7364	1	Usual Care
424	4	1.7364	1	Molnupiravir
429	13	1.7364	1	Usual Care
430	13	1.7364	1	Usual Care
431	6	1.7364	1	Usual Care
431	13	1.7364	1	Usual Care
432	13	1.7364	1	Usual Care
433	13	1.7364	1	Usual Care
436	13	1.7364	1	Molnupiravir
437	4	1.7364	1	Molnupiravir
440	13	1.7364	1	Usual Care
443	5	1.7364	1	Usual Care
447	14	1.7364	1	Molnupiravir
448	13	1.7364	1	Molnupiravir
449	13	1.7364	1	Usual Care
450	12	1.7364	1	Molnupiravir
452	13	1.7364	1	Usual Care
457	13	1.7364	1	Molnupiravir
458	13	1.7364	1	Usual Care
459	14	1.7364	1	Molnupiravir
460	15	1.7364	1	Molnupiravir
461	14	1.7364	1	Usual Care
462	13	1.7364	1	Usual Care
463	4	1.7364	1	Molnupiravir
463	14	1.7364	1	Molnupiravir
464	13	1.7364	1	Molnupiravir
465	14	1.7364	1	Molnupiravir
467	13	1.7364	1	Usual Care
469	5	1.7364	1	Molnupiravir
469	14	1.7364	1	Molnupiravir
471	13	1.7364	1	Usual Care
472	13	1.7364	1	Usual Care
474	13	1.7364	1	Molnupiravir
477	14	1.7364	1	Molnupiravir
481	13	1.7364	1	Molnupiravir
482	13	1.7364	1	Molnupiravir
486	16	1.7364	1	Usual Care
487	14	1.7364	1	Usual Care
490	13	1.7364	1	Molnupiravir
492	14	1.7364	1	Usual Care
493	12	1.7364	1	Molnupiravir
494	16	1.7364	1	Molnupiravir
497	13	1.7364	1	Usual Care
498	4	1.7364	1	Usual Care
498	13	1.7364	1	Usual Care
499	13	1.7364	1	Molnupiravir
500	4	1.7364	1	Usual Care
500	14	1.7364	1	Usual Care
501	14	1.7364	1	Molnupiravir
502	4	1.7364	1	Molnupiravir
503	14	1.7364	1	Usual Care
504	13	1.7364	1	Molnupiravir
505	13	1.7364	1	Molnupiravir
507	19	1.7364	1	Usual Care
508	12	1.7364	1	Usual Care
509	13	1.7364	1	Molnupiravir
510	15	1.7364	1	Usual Care
513	13	1.7364	1	Usual Care
514	13	1.7364	1	Molnupiravir
516	13	1.7364	1	Molnupiravir
522	11	1.7364	1	Usual Care
523	16	1.7364	1	Usual Care
524	13	1.7364	1	Molnupiravir
526	20	1.7364	1	Molnupiravir
527	14	1.7364	1	Usual Care
531	4	1.7364	1	Molnupiravir
531	15	1.7364	1	Molnupiravir
532	19	1.7364	1	Molnupiravir
533	13	1.7364	1	Molnupiravir
537	13	1.7364	1	Usual Care
538	4	1.7364	1	Molnupiravir
538	13	1.7364	1	Molnupiravir
539	13	1.7364	1	Usual Care
543	13	1.7364	1	Usual Care
546	13	1.7364	1	Molnupiravir
548	4	1.7364	1	Molnupiravir
548	5	1.7364	1	Molnupiravir
548	6	1.7364	1	Molnupiravir
548	13	1.7364	1	Molnupiravir
549	5	1.7364	1	Molnupiravir
550	6	1.7364	1	Molnupiravir
552	13	1.7364	1	Usual Care
554	13	1.7364	1	Usual Care
555	13	1.7364	1	Usual Care
559	5	1.7364	1	Molnupiravir
559	6	1.7364	1	Molnupiravir
559	13	1.7364	1	Molnupiravir
561	13	1.7364	1	Usual Care
562	4	1.7364	1	Usual Care
562	6	1.7364	1	Usual Care
562	7	1.7364	1	Usual Care
562	17	1.7364	1	Usual Care
564	14	1.7364	1	Molnupiravir
565	13	1.7364	1	Usual Care
566	5	1.7364	1	Usual Care
566	6	1.7364	1	Usual Care
566	13	1.7364	1	Usual Care
567	3	1.7364	1	Molnupiravir
567	4	1.7364	1	Molnupiravir
567	5	1.7364	1	Molnupiravir
568	3	1.7364	1	Molnupiravir
568	4	1.7364	1	Molnupiravir
568	5	1.7364	1	Molnupiravir
568	6	1.7364	1	Molnupiravir
568	13	1.7364	1	Molnupiravir
569	13	1.7364	1	Usual Care
571	5	1.7364	1	Usual Care
571	13	1.7364	1	Usual Care
573	13	1.7364	1	Molnupiravir
574	13	1.7364	1	Molnupiravir
576	13	1.7364	1	Usual Care
578	4	1.7364	1	Molnupiravir
578	6	1.7364	1	Molnupiravir
578	13	1.7364	1	Molnupiravir
579	15	1.7364	1	Molnupiravir
580	13	1.7364	1	Molnupiravir
581	12	1.7364	1	Usual Care

## Sheet: Fig_3c_data
days_treatment	lower_95%_pred	median_pred	upper_95%_pred		Note – simulations without residual error so depict true predicted <LLOQ
5	0.037975	0.05	0.064
6	0.178975	0.201	0.226
7	0.432	0.461	0.491
8	0.69	0.717	0.743
9	0.864	0.883	0.901025
10	0.948	0.96	0.972
11	0.982	0.988	0.994
12	0.993	0.997	1
13	0.997	0.999	1
14	0.999	1	1

[truncated: 13 more sheets: Fig_3d_data, Fig_3e_data, Fig_3f_data, Fig_4a_data, Fig_4b_data, Fig_6a_data, Fig_6b_data, Fig_6c_data, Fig_7a_data, Fig_7b_data, Table_1_data, Table_2_data, Table_3_data]
